# Supplementary material for: 3D extracellular matrix microenvironment in bioengineered tissue models of primary pediatric and adult brain tumors
Source: Nat Commun. 2019 Oct 4;10:4529. doi: 10.1038/s41467-019-12420-1 (PMC6778192; doi:10.1038/s41467-019-12420-1)
Supplement: Supplementary file 2 — Supplementary Data 1 [file 41467_2019_12420_MOESM2_ESM.xlsx]

## Sheet: Sheet1
tracking_id	class_code	nearest_ref_id	gene_id	gene_short_name	tss_id	locus	length	coverage	FECM_Ependymoma_2wk_noFBS	FECM_Ependymoma_4mo_noFBS	FECM_GBM_1mo_noFBS_n1	FECM_GBM_1mo_noFBS_n2	AECM_Ependymoma_2wk_noFBS	AECM_Ependymoma_4mo_noFBS	AECM_GBM_1mo_noFBS_n1	AECM_GBM_1mo_noFBS_n2	Col_Ependymoma_2wk_noFBS	Col_Ependymoma_4mo_noFBS	Col_GBM_1mo_noFBS_n1	Col_GBM_1mo_noFBS_n2	FECM_Ependymoma_1.5mo_noFBS	FECM_Ependymoma_1.5mo_FBS	AECM_Ependymoma_1.5mo_noFBS	AECM_Ependymoma_1.5mo_FBS
NM_000014	-	-	NM_000014	A2M	-	chr12:9065176-9115962	-	-	1317.21	593.899	82.5731	22.0341	1614.58	857.109	76.0787	69.4412	1546.92	880.872	81.9489	55.9624	641.154	447.883	778.588	367.294
NM_000015	-	-	NM_000015	NAT2	-	chr8:18391244-18401213	-	-	0.0275876	0	0	0.0529202	0	0	0.024487	0.0272311	0.0653606	0	0.10796	0.0287388	0	0.0614017	0.0737801	0
NM_000016	-	-	NM_000016	ACADM	-	chr1:75724346-75763678	-	-	14.31	6.23362	8.50715	7.95785	17.0879	8.43278	7.64214	9.12316	17.5073	6.04796	7.72356	9.87171	11.4446	15.6332	10.8619	12.9185
NM_000017	-	-	NM_000017	ACADS	-	chr12:120725737-120740008	-	-	5.65613	13.6113	6.18107	6.82018	6.88887	11.2075	7.02783	7.94382	5.73099	12.0977	7.12369	7.08628	7.09036	7.41596	8.75382	6.45269
NM_000018	-	-	NM_000018	ACADVL	-	chr17:7189890-7225267	-	-	112.618	95.2479	54.2835	65.3345	128.366	92.6986	57.4744	56.2344	121.936	107.388	64.1402	57.3243	118.198	157.025	115.436	189.866
NM_000019	-	-	NM_000019	ACAT1	-	chr11:108121530-108148164	-	-	15.8142	20.4402	23.0536	23.2749	18.7265	18.1008	21.3511	23.8127	19.2051	22.3501	21.7978	23.5733	16.0167	22.1443	16.5236	25.1739
NM_000020	-	-	NM_000020	ACVRL1	-	chr12:51907417-51923361	-	-	4.46989	2.34111	0.0802797	6.09182e-05	3.89934	2.70346	1.33341e-06	6.35687e-05	3.22354	1.77702	6.46313e-05	6.5724e-05	1.90389	3.56843	2.43667	6.32852
NM_000021	-	-	NM_000021	PSEN1	-	chr14:73136434-73223691	-	-	6.60081	8.03554	6.76045	7.97538	8.29061	6.18952	8.05754	7.1461	7.84256	6.70663	9.27346	6.35488	4.42096	4.27583	5.32692	3.01818
NM_000022	-	-	NM_000022	ADA	-	chr20:44619521-44651735	-	-	4.51963	4.53183	6.32368	8.29387	5.82607	5.08451	4.01226	7.89822	5.73895	3.14257	5.70033	7.91302	4.15367	8.84391	4.86512	15.521
NM_000023	-	-	NM_000023	SGCA	-	chr17:50166004-50175932	-	-	1.62447	3.51167	0	0	3.69303	4.29224	0.0221472	0	1.94735	5.98394	0	0.0519172	2.26147	3.61966	1.6327	7.62642
NM_000024	-	-	NM_000024	ADRB2	-	chr5:148826592-148828634	-	-	2.24061	1.34075	0.0594728	0.0636758	3.78908	1.35548	0.117897	0.0819138	3.52313	2.16631	0.161872	0.120507	1.33005	0.921144	1.74738	1.61792
NM_000025	-	-	NM_000025	ADRB3	-	chr8:37962995-37966666	-	-	0	0	0	0	0.0209993	0	0	0	0.0443511	0.0106413	0.0121394	0	0	0	0	0
NM_000026	-	-	NM_000026	ADSL	-	chr22:40346499-40366748	-	-	30.3897	17.5079	14.3443	16.4603	31.1712	15.831	11.646	15.557	33.5594	15.2163	13.9653	15.1485	34.7917	37.8705	33.6414	53.2586
NM_000027	-	-	NM_000027	AGA	-	chr4:177430774-177442503	-	-	5.4121	3.30498	1.78019	2.2776	5.65801	3.48123	2.33189	2.74333	5.75828	3.68041	2.50639	2.13588	5.17771	5.91445	4.47122	7.37674
NM_000028	-	-	NM_000028	AGL	-	chr1:99850083-99924023	-	-	0	0	0	0.0672081	0	0	0	0	0.0596694	0	0.0709507	0	0	0.0508741	0.0621367	0.0665456
NM_000029	-	-	NM_000029	AGT	-	chr1:230702522-230714590	-	-	0.524324	0.674059	6.71175	7.51898	0.312478	0.635518	7.37046	7.29624	0.409625	1.79084	6.5037	7.78803	0.393735	2.09903	0.289391	2.27526
NM_000030	-	-	NM_000030	AGXT	-	chr2:240868744-240879119	-	-	0	0	0	0	0	0.0484148	0	0	0	0.0187039	0.0214434	0	0	0.0487971	0.0293049	0.0620764
NM_000031	-	-	NM_000031	ALAD	-	chr9:113386311-113401338	-	-	14.4544	7.29463	12.075	8.90968	14.0964	9.50212	11.3942	12.736	15.6293	9.26438	12.6724	11.8556	13.8688	21.6553	14.2479	27.072
NM_000032	-	-	NM_000032	ALAS2	-	chrX:55009054-55031064	-	-	0	0	0	0	0	0	0	0	0	0	0	0	0	0	0	0
NM_000033	-	-	NM_000033	ABCD1	-	chrX:153724867-153744762	-	-	4.90555	4.31927	5.89319	6.5148	4.91791	4.71299	6.22751	6.30614	5.18662	4.49284	6.19152	6.66986	3.30149	6.17427	3.59346	8.11183
NM_000034	-	-	NM_000034	ALDOA	-	chr16:30053089-30070420	-	-	25.2047	27.2686	17.0356	16.8963	23.7896	23.4186	20.5198	13.3906	24.6362	20.8355	19.0059	12.9896	29.2349	37.9651	31.6564	34.1378
NM_000035	-	-	NM_000035	ALDOB	-	chr9:101420559-101435780	-	-	0	0.0160512	0	0	0	0.0302657	0	0	0	0.0117	0	0	0.0140691	0	0	0
NM_000036	-	-	NM_000036	AMPD1	-	chr1:114673098-114695618	-	-	0	0	0	0	0	0	0	0	0	0	0	0	0	0.0076091	0	0
NM_000037	-	-	NM_000037	ANK1	-	chr8:41653224-41896762	-	-	4.19839e-06	0	0	0	0.210426	0	0.0508975	2.55958e-06	0	0	0.0650959	0	0.081518	0.0548366	0.000506966	0.000213415
NM_000038	-	-	NM_000038	APC	-	chr5:112707504-112846239	-	-	4.42646	5.21762	12.9397	14.149	4.50434	4.76249	11.525	11.7961	7.32605	5.48143	13.0969	13.9473	5.2691	4.21427	5.21851	2.34265
NM_000039	-	-	NM_000039	APOA1	-	chr11:116835750-117098415	-	-	0.0978351	0	0	0.100642	0.257613	0.227678	0.265871	0	0.233188	0.0880317	0	0	0.101521	0.110853	0.653979	0.296964
NM_000040	-	-	NM_000040	APOC3	-	chr11:116829907-116833071	-	-	0	0	0	0	0	0	0	0	0	0	0	0	0	0	0	0
NM_000041	-	-	NM_000041	APOE	-	chr19:44905748-44909395	-	-	84.2888	255.039	91.0968	101.675	162.941	221.38	77.7408	113.388	122.387	215.416	128.235	156.285	83.9234	28.2687	111.243	30.0425
NM_000042	-	-	NM_000042	APOH	-	chr17:66212028-66229438	-	-	0	0.108186	0	0	0.0259782	0.0339761	0	0	0.0365413	0.104933	0	0	0.0318327	0.0343653	0.0413034	0.0436809
NM_000043	-	-	NM_000043	FAS	-	chr10:88932683-89015785	-	-	13.7486	31.1371	2.19692	1.75916	17.0204	29.8951	1.81079	4.19348	16.2334	26.1974	2.24753	2.50559	9.97597	10.027	13.0308	12.4201
NM_000044	-	-	NM_000044	AR	-	chrX:67544031-67730619	-	-	3.12837	2.38565	2.02199	2.44244	3.15693	2.73351	1.11389	1.64873	3.58001	2.16144	1.93297	2.48681	1.70591	2.73675	2.91998	1.31978
NM_000045	-	-	NM_000045	ARG1	-	chr6:131573203-131628239	-	-	0	0	0	0	0	0	0	0	0	0	0	0	0	0	0	0
NM_000046	-	-	NM_000046	ARSB	-	chr5:78777210-78986534	-	-	4.3533	0.64181	3.92735	3.99206	4.12782	1.12852	3.00941	3.58003	6.96262	0.492813	3.27323	4.16711	6.04098	12.9666	6.30967	15.5252
NM_000047	-	-	NM_000047	ARSE	-	chrX:2934631-2968310	-	-	1.52122	0.390484	0.508884	0.485594	0.735471	0.145287	0.421703	0.309473	0.524896	0.333265	0.544269	0.337778	0.290343	0.471467	0.856337	0.426001
NM_000048	-	-	NM_000048	ASL	-	chr7:66075788-66093342	-	-	6.47202	1.9857	4.51456	4.03969	7.08583	1.9337	5.55157	4.8686	8.75547	2.77182	5.1239	4.53157	6.49021	8.68779	6.82263	14.9649
NM_000049	-	-	NM_000049	ASPA	-	chr17:3474109-3499406	-	-	0.707212	1.86094	0.520692	0.314908	0.816349	2.61655	7.42334e-05	0.423777	1.04742	2.55874	0.666667	0.499461	1.35275	1.60128	1.68749	2.46489
NM_000050	-	-	NM_000050	ASS1	-	chr9:130444706-130501274	-	-	1.78895	1.13004	0.197251	0	2.16071	1.02651	0.546863	0	4.01929	2.81862	0.136838	0.144367	4.29962	9.74068	3.55403	8.93293
NM_000051	-	-	NM_000051	ATM	-	chr11:108222831-108369099	-	-	4.79301	4.53325	5.35871	4.85274	5.12575	4.84454	4.88274	4.02758	4.74563	4.13103	4.59689	4.82822	3.57958	3.46703	3.40157	1.42673
NM_000052	-	-	NM_000052	ATP7A	-	chrX:77910655-78050395	-	-	2.10729	3.62838	0.4899	0.879861	2.06233	3.72345	0.87379	0.816576	2.6359	3.05211	0.843258	0.844051	2.25498	1.77446	2.22525	0.354232
NM_000053	-	-	NM_000053	ATP7B	-	chr13:51932670-52011494	-	-	1.71788	1.31315	0.17355	0.207373	2.07983	1.75895	0.377271	0.211128	1.90796	1.11964	0.143441	0.0463792	1.39246	0.901201	1.22391	0
NM_000054	-	-	NM_000054	AVPR2	-	chrX:153902530-153907166	-	-	0	0	0	0	0	0	0	0	0	0	0	0	0	0	0	0.000919309
NM_000055	-	-	NM_000055	BCHE	-	chr3:165772903-165837465	-	-	0.651642	1.06529	32.0278	34.467	0.651978	1.21422	24.485	35.5382	0.756899	1.1474	33.2453	41.2944	1.79772	0.858346	2.00639	0.671007
NM_000056	-	-	NM_000056	BCKDHB	-	chr6:80106626-80346270	-	-	14.7875	4.12764	4.36717	5.18619	15.9886	5.00058	4.32558	5.10574	13.9411	4.22556	4.26	6.77332	10.3897	10.6078	10.2446	6.10172
NM_000057	-	-	NM_000057	BLM	-	chr15:90717326-90815462	-	-	1.40809	0.0867407	4.82826	4.44128	1.40441	0.138586	3.99361	5.95179	1.94455	0.0714237	4.54279	5.31235	1.66295	1.41283	1.64596	1.08863
NM_000059	-	-	NM_000059	BRCA2	-	chr13:32315479-32399672	-	-	0.790018	0.177686	0.641724	0.69806	0.695591	0.18555	0.492704	0.403263	0.931733	0.208427	0.55197	0.513567	0.808446	0.739392	0.714473	0.236526
NM_000060	-	-	NM_000060	BTD	-	chr3:15560703-15645821	-	-	7.48272	9.43811	1.69746	1.14458	7.38877	7.6422	2.22217	1.58051	5.76468	7.64723	1.76325	1.87867	5.52362	6.87307	6.3514	7.71698
NM_000061	-	-	NM_000061	BTK	-	chrX:101349446-101390796	-	-	0.104057	0	0	4.52543e-06	0.436782	0.0278965	0.0224246	0	0.705001	0.0215596	0	0	0.038897	0.126193	0.235596	4.53737e-06
NM_000062	-	-	NM_000062	SERPING1	-	chr11:57597553-57614853	-	-	164.839	124.11	0	2.06099e-05	188.771	159.672	0.315483	0	172.927	148.908	1.15469	0.566499	81.7557	124.647	110.374	96.1476
NM_000063	-	-	NM_000063	C2	-	chr6:31897784-31945674	-	-	0	4.51436e-07	0	0	2.90767e-07	0	0	0	0	3.13887e-07	0	0	0.0310445	1.802e-06	0	0
NM_000064	-	-	NM_000064	C3	-	chr19:6677834-6720682	-	-	10.7164	2.40143	0.121161	0.0295022	15.3834	2.92441	0.0819634	0.0607234	10.9689	4.27745	0.149556	0.0699039	1.90304	3.76019	3.04821	0.720312
NM_000065	-	-	NM_000065	C6	-	chr5:41142145-41261438	-	-	0	0	0	0	0	0	0	0	0	0	0	0	0	0	0	0
NM_000066	-	-	NM_000066	C8B	-	chr1:56929209-56966140	-	-	0	0	0	0	0	0	0	0.0460942	0	0	0	0.0484032	0	0	0	0
NM_000067	-	-	NM_000067	CA2	-	chr8:85438826-85481492	-	-	1.00412	1.07688	138.102	132.422	1.37286	1.38427	120.76	187.391	1.61181	0.944847	169.331	150.908	1.59241	1.13485	2.00993	0.473153
NM_000068	-	-	NM_000068	CACNA1A	-	chr19:13206442-13506460	-	-	0	0	0	0	0.000340365	0	0.0792419	8.70408e-05	0	0.00366698	0.000650499	0	0	5.64098e-05	0	0
NM_000069	-	-	NM_000069	CACNA1S	-	chr1:201039511-201112566	-	-	0	0.0119115	0	0	0.00428162	0.00561694	0	0	0	0	0	0.00524543	0.00520191	1.27094	0.0337302	3.09539
NM_000070	-	-	NM_000070	CAPN3	-	chr15:42359499-42412317	-	-	0.00248815	6.31864e-05	0.00238005	0.000405683	2.44856e-05	0	0.000959103	0.00295477	0	0.000590593	0	0	0.00300118	0.000349925	3.88095e-05	0
NM_000071	-	-	NM_000071	CBS	-	chr21:6444868-6468040	-	-	2.48742	3.71083e-06	0.000118732	4.16197e-05	0.00136551	3.29616e-06	3.04754e-05	0	3.406e-06	3.3086e-06	0.86097	1.82064e-05	0.383843	0.581326	3.64224e-06	0.00147356
NM_000072	-	-	NM_000072	CD36	-	chr7:80602187-80679277	-	-	0.0004261	0	0	0.0046285	3.676e-06	0	0	0	6.68458e-05	0	0	0	0	0	7.71862e-07	0.194172
NM_000073	-	-	NM_000073	CD3G	-	chr11:118344343-118353782	-	-	0	0	0	0	0	0	0	0	0	0	0	0	0	0	0	0
NM_000074	-	-	NM_000074	CD40LG	-	chrX:136648176-136660390	-	-	0	0	0	0	0	0	0	0	0	0	0	0	0	0	0	0
NM_000075	-	-	NM_000075	CDK4	-	chr12:57745000-57752447	-	-	78.8601	84.2157	70.5253	84.0691	80.6286	77.9828	72.0105	90.7398	88.1024	71.4669	70.581	85.2246	94.7877	81.6463	88.0082	106.647
NM_000076	-	-	NM_000076	CDKN1C	-	chr11:2883217-2885765	-	-	0	1.56405e-05	0	0	0	0	1.47215e-05	1.41642e-05	0	0	1.71274e-05	0	1.67709e-05	0	1.43517e-05	0
NM_000077	-	-	NM_000077	CDKN2A	-	chr9:21967138-21994491	-	-	0.120225	0.258053	0	0	0	0.134071	0	0	0.105063	0.131311	0	0	0.105061	3.92711	0.20136	9.31871
NM_000078	-	-	NM_000078	CETP	-	chr16:56961922-56983844	-	-	0	0	0	0	1.12875e-05	0	0	0	0.143718	1.21241e-05	0	0	0	1.40591e-05	0	0
NM_000079	-	-	NM_000079	CHRNA1	-	chr2:174747594-174764472	-	-	0.412139	0.382132	0.153741	2.757e-06	0.115627	0.378244	0.0762379	0.0846477	0.081352	0.043943	0.150758	0.00188777	0.187644	12.6035	0.434804	24.7526
NM_000080	-	-	NM_000080	CHRNE	-	chr17:4833339-4903074	-	-	5.99268	6.40213	0.435192	0.116536	5.99296	6.31908	0.443468	0.306423	3.97068	5.89969	0.447174	0.377534	4.14253	4.88055	4.24098	4.2504
NM_000081	-	-	NM_000081	LYST	-	chr1:235512822-235883708	-	-	1.01159	0.728911	0.603579	0.701438	1.05282	0.841817	0.637916	0.291486	1.23406	0.931061	0.597474	0.870685	2.34032	1.02327	2.14768	0.59468
NM_000082	-	-	NM_000082	ERCC8	-	chr5:60873831-60945078	-	-	4.3761	2.5418	6.42582	6.75391	4.56782	2.13515	5.78507	7.60428	4.31394	2.99454	5.70745	6.99099	4.3373	4.02046	4.31581	3.03873
NM_000083	-	-	NM_000083	CLCN1	-	chr7:143316125-143352004	-	-	3.959e-05	3.62582e-05	0	0	0	0	3.9642e-05	0	0	4.04069e-05	0	0	0	0	3.33287e-05	4.03017e-05
NM_000084	-	-	NM_000084	CLCN5	-	chrX:49922614-50099235	-	-	8.34662e-05	0	0.643974	0.34274	0.508696	0	0.286315	0.177646	4.14214e-05	0.307605	0.911744	0.300714	0.000106978	0.233236	1.48402e-05	0
NM_000085	-	-	NM_000085	CLCNKB	-	chr1:16043735-16057326	-	-	0.109011	0.120596	0	2.51468e-06	0	0.0652378	0.0456718	2.55179e-06	0.0315843	0.17469	0.046373	0	0.038401	0.0400066	0	2.33019e-06
NM_000086	-	-	NM_000086	CLN3	-	chr16:28466652-28492302	-	-	8.0206	6.31816	11.399	9.6721	7.15201	4.23721	10.9586	11.6095	8.73534	3.45182	10.683	12.681	4.74475	7.21735	7.41489	10.0189
NM_000087	-	-	NM_000087	CNGA1	-	chr4:47593997-48012944	-	-	0.0470898	0.0827815	0	0	0.0297057	0.0780397	0.010403	0	0.0138636	0.0703965	0	0	0.0362115	0.0130061	0.0313674	0.033181
NM_000088	-	-	NM_000088	COL1A1	-	chr17:50184095-50201639	-	-	2423.92	919.884	1.44558	1.40158	1826.63	960.423	0.907659	1.0191	1911.95	498.047	0.823572	0.645163	1395.07	2420.93	1467.96	3112.15
NM_000089	-	-	NM_000089	COL1A2	-	chr7:94394560-94431232	-	-	425.852	596.789	7.43625	2.49568	354.628	445.512	5.96156	2.56264	372.857	309.16	8.11083	3.37297	380.172	832.865	463.701	1194.81
NM_000090	-	-	NM_000090	COL3A1	-	chr2:188974372-189012746	-	-	274.592	878.159	0.354172	0.362964	317.953	819.36	0.239369	0.282984	368.208	564.151	0.217426	0.23096	355.969	1233.47	490.168	1704.72
NM_000091	-	-	NM_000091	COL4A3	-	chr2:227164564-227357836	-	-	0.00383553	0.0764594	0.0617988	0.0257522	0.00323299	0.0466609	0.153321	0.00378711	0	0.150981	0.0223652	0.0118773	0.00392627	0.00849338	0.00509514	0
NM_000092	-	-	NM_000092	COL4A4	-	chr2:227002710-227164559	-	-	0.0208946	0.00700106	0.0427477	0.00858903	0.0100645	0.0066033	0.076897	0.00883925	0.00708915	0.0408775	0.0261009	0.0338768	0.033603	0.0132114	0.0277301	0.0168363
NM_000093	-	-	NM_000093	COL5A1	-	chr9:134641804-134872618	-	-	147.024	75.5406	18.406	14.4116	95.545	75.4506	19.9773	15.5878	91.5639	47.1761	18.2463	15.2617	150.777	164.29	121.641	181.62
NM_000094	-	-	NM_000094	COL7A1	-	chr3:48564072-48595160	-	-	3.3422	5.44744	2.68939	1.15922	3.8815	7.78895	4.65734	2.04275	1.95627	7.53804	2.5554	1.81499	6.50647	3.83672	4.20309	9.99751
NM_000095	-	-	NM_000095	COMP	-	chr19:18782772-18791305	-	-	0.189636	0.126915	0.0121321	0	0.079888	0.0299136	0	0.0133705	0.674863	0.0578201	0	0	0.12514	7.63261	0.0360698	5.01169
NM_000096	-	-	NM_000096	CP	-	chr3:149129583-149222045	-	-	127.414	181.221	0.0518822	0.058697	150.77	126.055	0.0240738	0.0221442	123.626	146.076	0.0396804	0.0401368	71.0073	54.4905	80.8673	14.5345
NM_000097	-	-	NM_000097	CPOX	-	chr3:98579445-98593611	-	-	6.15781	5.56288	5.16674	4.92767	4.91222	7.21682	4.99393	5.03527	5.36038	5.85007	4.66133	4.95496	7.35288	6.06047	6.59497	3.42968
NM_000098	-	-	NM_000098	CPT2	-	chr1:53196428-53220639	-	-	6.49972	9.30347	12.8087	14.617	6.83298	6.92489	11.4702	14.3473	7.25081	8.31157	12.4929	13.974	7.91748	8.83663	8.08633	7.71998
NM_000099	-	-	NM_000099	CST3	-	chr20:23627896-23638048	-	-	691.041	1016.71	984.91	2482.98	899.622	1261.46	673.141	1346.41	968.088	2241.19	1135.23	1467.52	705.135	777.903	818.99	889.102
NM_000100	-	-	NM_000100	CSTB	-	chr21:43773664-43776375	-	-	148.192	250.096	88.0405	99.1949	163.682	186.321	95.1147	107.527	167.832	224.253	94.8201	93.7645	131.861	170.173	136.374	252.525
NM_000101	-	-	NM_000101	CYBA	-	chr16:88643288-88651084	-	-	74.7167	51.6829	27.3017	13.2448	109.265	58.2193	27.2686	11.3689	99.404	54.2158	27.1542	11.5822	68.3902	69.5191	78.2826	80.3195
NM_000102	-	-	NM_000102	CYP17A1	-	chr10:102830530-102837533	-	-	0	0	0.0164219	0	0.0308801	0	0.0162744	0	0	0	0	0	0	0	0	0
NM_000103	-	-	NM_000103	CYP19A1	-	chr15:51208056-51338598	-	-	0	0.0845235	0.0322074	0.0345163	0.0120562	0.0238276	0.01913	0.0640349	0	0.0492781	0.0350055	0.0297433	0.0516798	0.143854	0.0670578	0.0712116
NM_000104	-	-	NM_000104	CYP1B1	-	chr2:38067602-38076181	-	-	87.3145	41.1521	1.00335	0.605035	50.2181	42.4722	0.859498	0.507802	45.8173	12.6757	0.857591	0.835096	25.4634	118.941	31.4849	66.7331
NM_000106	-	-	NM_000106	CYP2D6	-	chr22:42126498-42130881	-	-	0.190279	0.0418028	8.19619e-06	0.0403243	6.7055e-06	2.12914e-06	0.0142962	7.28359e-06	7.79e-06	1.52411e-05	5.64962e-06	0.0217083	7.51682e-06	7.7125e-06	0	9.16075e-06
NM_000107	-	-	NM_000107	DDB2	-	chr11:47214941-47239218	-	-	16.7384	63.9577	34.9998	28.5762	18.4105	49.4718	37.2396	45.1578	12.9446	48.3783	38.829	34.6539	32.8328	21.1353	33.7215	24.2575
NM_000108	-	-	NM_000108	DLD	-	chr7:107891106-107921198	-	-	21.5742	14.7342	31.3913	33.0948	20.1367	16.4479	31.2523	35.3153	21.2395	15.1121	31.6436	34.2591	19.9989	27.9584	20.1426	21.8863
NM_000109	-	-	NM_000109	DMD	-	chrX:31119227-33339609	-	-	0.000364862	0.000441225	0.000244447	0.000436695	0	0	0	0	0	0	0.000378208	0.000368833	0	0.000174523	0	0
NM_000110	-	-	NM_000110	DPYD	-	chr1:97077743-97921059	-	-	17.027	11.002	3.2098	1.37192	18.5051	15.2224	2.86854	1.94681	19.1728	11.0153	3.05255	2.26099	17.9747	17.0911	20.933	11.5504
NM_000111	-	-	NM_000111	SLC26A3	-	chr7:107765466-107803233	-	-	0	0	0	0	0	0	0	0	0	0	0	0	0	0	0	0
NM_000112	-	-	NM_000112	SLC26A2	-	chr5:149960736-149987400	-	-	4.09629	2.30018	2.47886	1.7007	4.23087	2.79047	1.97483	1.9135	4.81819	2.01103	1.89509	2.01265	4.82711	6.42771	5.208	3.15152
NM_000113	-	-	NM_000113	TOR1A	-	chr9:129812941-129824162	-	-	31.0404	26.3	28.2943	27.4346	23.9212	28.1023	26.6511	30.3388	22.3423	26.2651	27.4704	27.4341	37.5515	32.0482	34.3954	33.1139
NM_000115	-	-	NM_000115	EDNRB	-	chr13:77818936-77975529	-	-	0	0	0	0	0	0	0	0	0	0	0	0	0	1.53493e-05	0	5.66868e-05
NM_000116	-	-	NM_000116	TAZ	-	chrX:154398064-154421724	-	-	2.46431	0.52559	3.08494	4.45774	2.57024	0.80553	3.8691	5.67909	0.341866	0	6.16204	4.04666	1.61075	1.71975	2.19328	2.20565
NM_000117	-	-	NM_000117	EMD	-	chrX:154379236-154381523	-	-	88.9212	109.536	51.4918	55.9502	79.0194	91.1771	59.5085	59.0221	80.7364	100.36	59.1517	56.277	76.7785	79.2029	77.9552	108.438
NM_000118	-	-	NM_000118	ENG	-	chr9:127815011-127854773	-	-	0.805626	0.75054	0.855449	0.414658	0.594963	0.729392	0.737663	0.0965823	0.384764	0.809934	0.691523	0.187254	0.619445	0.892762	0.575441	1.29561
NM_000119	-	-	NM_000119	EPB42	-	chr15:43197227-43221125	-	-	0	0	0	0	0	0	0	0	0	0	0	0	0	0	0	0
NM_000120	-	-	NM_000120	EPHX1	-	chr1:225810073-225882720	-	-	0	0	0	0	0	0	0	0	0	0.0844234	0	0	0	0	0.251076	0
NM_000121	-	-	NM_000121	EPOR	-	chr19:11377204-11384342	-	-	1.01055	2.99106	0.949015	0.539049	0.723713	1.27443	1.6643	0.519709	1.22779	1.81214	1.44993	0.620313	0.671214	0.363664	0.871166	0.807378
NM_000122	-	-	NM_000122	ERCC3	-	chr2:127257289-127294176	-	-	20.5722	21.0133	29.4579	29.3482	19.764	23.2402	32.8075	33.7926	18.8591	21.7399	30.6195	31.8539	23.3263	19.2097	21.6408	22.396
NM_000123	-	-	NM_000123	ERCC5	-	chr13:102784280-102876001	-	-	6.13891	19.9092	6.62262	7.3968	5.44254	14.9494	8.16704	7.738	6.24804	15.9643	8.0275	7.20787	8.32321	7.07484	9.26006	8.29355
NM_000124	-	-	NM_000124	ERCC6	-	chr10:49454479-49539538	-	-	1.04332	0.849163	0.436345	0.489106	0.948037	0.721042	0.403988	0.311992	1.03313	0.800922	0.358068	0.364935	0.943549	0.779898	0.891542	0.887026
NM_000125	-	-	NM_000125	ESR1	-	chr6:151690495-152103273	-	-	0	9.79438e-07	0.000773837	0.000826523	0.00137387	0.000940975	0	0	0	0.00464994	0	0	0.00306972	0	0	0.00330866
NM_000126	-	-	NM_000126	ETFA	-	chr15:76216287-76311469	-	-	30.1375	24.5761	39.4489	40.072	31.4457	24.6573	33.2141	46.1772	35.0286	25.4505	37.1186	41.9074	34.676	44.2885	34.8653	43.1681
NM_000127	-	-	NM_000127	EXT1	-	chr8:117799364-118111819	-	-	38.6737	14.1057	8.53901	9.90333	39.45	20.0416	8.24715	8.22567	41.2009	20.3435	8.93578	9.85439	22.5651	32.0559	22.9828	34.4836
NM_000128	-	-	NM_000128	F11	-	chr4:186265963-186501058	-	-	0.00988408	0	0	0	0	0.0109205	0	0	0.0117292	0.00844574	0	0	0.0101354	0	0	0
NM_000129	-	-	NM_000129	F13A1	-	chr6:6144077-6320691	-	-	6.58697	2.18755	0.0148558	0.00795701	11.8782	1.12769	0.0147365	0.0163776	32.9352	0.340389	0.0565051	0.0171541	2.66995	11.562	4.04719	12.9594
NM_000130	-	-	NM_000130	F5	-	chr1:169511953-169586531	-	-	0.185471	0.0988619	0	0	0.252982	0.074595	0	0	0.232248	0.109669	0	0	0.572951	0.20151	0.930986	0.137907
NM_000131	-	-	NM_000131	F7	-	chr13:113105787-113120681	-	-	0.000204425	0	1.0118e-06	1.51579e-06	0	0	0	1.00393e-06	0	8.89384e-07	9.23849e-07	8.49098e-07	0	1.31076e-06	0	0.000182641
NM_000132	-	-	NM_000132	F8	-	chrX:154835788-155022723	-	-	0.4427	0.124924	0.199477	0.28899	0.718941	0.305663	0.319569	0.185833	0.597378	0.172278	0.219736	0.299677	0.363551	0.319498	0.323775	0.0979765
NM_000133	-	-	NM_000133	F9	-	chrX:139530735-139563458	-	-	0	0	0	0	0	0	0	0	0	0	0	0	0	0	0	0
NM_000134	-	-	NM_000134	FABP2	-	chr4:119317249-119322161	-	-	0	0	0	0	0	0	0	0	0	0	0	0	0	0	0	0
NM_000135	-	-	NM_000135	FANCA	-	chr16:89707132-89816657	-	-	3.04503	0.183492	2.91779	3.15625	2.63618	0.358047	2.85474	1.60094	4.11995	0.192318	2.08359	1.72978	3.57682	2.33642	2.00941	2.61587
NM_000136	-	-	NM_000136	FANCC	-	chr9:95099053-95317709	-	-	2.73708	0.701514	5.61008	5.67238	2.93874	0.87342	5.36196	3.29203	3.34087	0.630572	3.96687	5.48245	3.92408	1.83217	3.68706	1.60822
NM_000137	-	-	NM_000137	FAH	-	chr15:80152890-80186582	-	-	17.5489	15.3087	3.67738	4.35971	19.5962	13.8162	3.18429	3.84308	20.2372	15.5665	4.17437	3.70393	16.9783	15.6142	18.7502	23.6362
NM_000138	-	-	NM_000138	FBN1	-	chr15:48408305-48645788	-	-	26.3557	8.83036	1.22295	1.33832	18.071	10.1227	1.14831	1.24477	23.4852	5.65634	1.46294	1.17054	15.1539	56.7766	13.8239	45.4962
NM_000139	-	-	NM_000139	MS4A2	-	chr11:60088663-60098467	-	-	5.67134e-05	0	0	0	0	0	0	0	0	0	0	0	0	0	0	0
NM_000140	-	-	NM_000140	FECH	-	chr18:57544840-57586737	-	-	5.60383	3.63524	4.73477	4.13679	5.49184	3.99177	4.06268	4.41073	5.80954	3.90766	4.31554	4.41902	4.77579	5.96477	4.78169	5.8891
NM_000141	-	-	NM_000141	FGFR2	-	chr10:121478329-121598458	-	-	68.871	12.9903	4.15416	4.20845	65.2888	14.454	4.43103	4.84343	53.4464	11.1848	3.30237	3.99873	12.9961	11.2009	18.8232	3.62063
NM_000142	-	-	NM_000142	FGFR3	-	chr4:1793311-1808872	-	-	5.21367	2.84578	6.13079	5.96337	4.03273	3.35378	4.23124	5.80356	4.5379	2.96868	8.76284	6.13906	3.58667	0.928673	2.60839	0.838545
NM_000143	-	-	NM_000143	FH	-	chr1:241497556-241519785	-	-	26.9201	17.2165	29.564	30.8748	26.9302	18.9232	25.1898	26.1192	30.7211	17.3027	27.0209	28.6854	31.3337	39.3757	32.1981	45.0478
NM_000144	-	-	NM_000144	FXN	-	chr9:69035562-69100178	-	-	0.58751	0.476366	0.924668	1.19171	0.666978	0.456067	0.798423	0.947203	0.820364	0.368912	0.902278	0.964022	0.812728	0.861309	0.638541	1.29723
NM_000145	-	-	NM_000145	FSHR	-	chr2:48962156-49154527	-	-	0	0	0	0	0	0	0	0	0	0	0	0	0	0.000132093	0	0.000122171
NM_000146	-	-	NM_000146	FTL	-	chr19:48965308-48966879	-	-	1928.91	9913.7	2355.71	2214.6	2217.86	5701.38	2609.87	3018.73	2335.33	6686.79	2652.76	2402.41	1950.23	1518.56	1843.27	2277.11
NM_000147	-	-	NM_000147	FUCA1	-	chr1:23845080-23868369	-	-	22.3523	21.3585	5.13777	4.55368	21.4211	18.8862	5.23425	5.20531	23.8827	17.3589	5.34418	5.23711	12.8631	21.0235	15.4325	19.9403
NM_000148	-	-	NM_000148	FUT1	-	chr19:48748010-48755390	-	-	0.00750631	0	0.114249	0.0575971	0	0.0165932	0.200013	0.0889127	0	0	0.102231	0.0853409	0	0.0332578	0	0
NM_000149	-	-	NM_000149	FUT3	-	chr19:5842887-5858239	-	-	0.0858055	1.60138	0.0669461	0.293576	0.162619	0.987072	0.767126	0.162676	0	1.80129	0.319301	0.221699	0	0	0	0
NM_000150	-	-	NM_000150	FUT6	-	chr19:5830625-5839731	-	-	5.07889e-05	5.35222e-05	5.0472e-05	5.32659e-05	5.25716e-05	5.17016e-05	5.38429e-05	0.0204568	0	4.99048e-05	5.02712e-05	5.1492e-05	5.26481e-05	0	5.1004e-05	0
NM_000151	-	-	NM_000151	G6PC	-	chr17:42900796-42914433	-	-	0	0	0.000210629	0.000214623	0	0	0	0	0	0	0	0.00018819	0	0	0	0
NM_000152	-	-	NM_000152	GAA	-	chr17:80101555-80119880	-	-	0.293927	0.761205	2.31235	3.66994	0.784995	0.527387	2.96779	3.17788	0.414689	1.13763	2.24789	3.77163	0.598619	0.666553	0.766255	0.457404
NM_000153	-	-	NM_000153	GALC	-	chr14:87933013-87993665	-	-	6.28697	6.64288	6.6541	5.23079	5.22857	6.8295	5.97258	6.75979	5.44455	7.31372	6.47946	6.6193	4.64234	5.99615	4.80988	4.47076
NM_000154	-	-	NM_000154	GALK1	-	chr17:75757936-75765199	-	-	19.2017	12.2188	26.0798	24.0896	22.4221	12.0985	25.0013	32.1217	20.3294	11.2179	24.824	27.5892	16.2318	13.8095	19.0738	17.4474
NM_000155	-	-	NM_000155	GALT	-	chr9:34646588-34650598	-	-	11.7717	10.8449	15.6316	13.152	12.2352	11.6584	16.4168	14.1612	9.86316	10.825	12.6507	12.2719	8.78292	6.72593	10.0666	10.7278
NM_000156	-	-	NM_000156	GAMT	-	chr19:1397025-1401570	-	-	19.41	30.2569	37.4984	45.7754	20.6071	23.3003	35.5106	43.6035	18.4133	29.39	36.6593	41.7166	17.4631	25.577	16.2175	40.3575
NM_000157	-	-	NM_000157	GBA	-	chr1:155234447-155244862	-	-	0.93966	0.405593	0.639331	1.02767	0.525405	0.000107761	0.000135001	0.000360985	0.844277	0.000285982	0.442694	0.596241	0.276687	1.7105	1.70691	1.99146
NM_000158	-	-	NM_000158	GBE1	-	chr3:81489698-81761799	-	-	9.80613	22.9538	16.6882	20.2711	9.43985	18.8828	18.2943	17.6594	9.76724	18.7561	19.0031	16.7308	23.1834	19.167	22.3872	13.4865
NM_000159	-	-	NM_000159	GCDH	-	chr19:12891128-12919272	-	-	9.53536	5.45664	7.52333	9.67898	9.84784	6.55831	8.43901	8.87968	10.7565	6.36987	7.92331	8.65264	10.3396	12.8457	9.97955	20.8663
NM_000160	-	-	NM_000160	GCGR	-	chr17:81804131-81814013	-	-	0	0.0386292	0.0147788	0.0316466	0	0	0.0292972	0.0162843	0	0.0140741	0.0321791	0.0171112	0	0	0	0
NM_000161	-	-	NM_000161	GCH1	-	chr14:54842005-54902824	-	-	1.70925	2.20677	1.15069	1.11067	1.80794	2.99875	1.00051	0.748639	0.885896	4.01234	0.851669	1.08453	0.902384	1.60589	1.25372	1.63959
NM_000162	-	-	NM_000162	GCK	-	chr7:44144270-44189423	-	-	0	0	0	0	0	0	0	0	0	0	0	0	0	0	0	0
NM_000163	-	-	NM_000163	GHR	-	chr5:42423774-42721878	-	-	0.547235	0.715592	0.489529	0.774128	0.35855	0.261545	0	0.206776	0.506141	0.547506	0.598736	0.219685	0.501074	0.608062	0.813596	0.134504
NM_000164	-	-	NM_000164	GIPR	-	chr19:45668243-45683724	-	-	7.81667e-05	0.850706	0.634823	0.53843	8.0427e-05	0.316636	1.00575	0.258285	8.00287e-05	0.23414	0.814257	0.376706	7.60179e-05	8.18085e-05	8.24805e-05	0
NM_000165	-	-	NM_000165	GJA1	-	chr6:121435576-121449744	-	-	175.72	124.968	0.0642483	0.0884782	186.024	97.8823	0.0728233	0.0404693	200.147	96.8476	0.0598721	0.0636304	112.451	168.725	125.287	134.839
NM_000166	-	-	NM_000166	GJB1	-	chrX:71215211-71225215	-	-	0	0	1.45547	0.991395	0	0	1.38584	2.01971	0	0.000177004	0.906372	1.95078	0	0	0	0
NM_000167	-	-	NM_000167	GK	-	chrX:30653358-30731460	-	-	0.159071	0	0	0.0122007	0	2.40572e-05	0.139262	0	0.0131523	0.0397498	0	0.405958	0.0563061	0	0.00011442	0
NM_000168	-	-	NM_000168	GLI3	-	chr7:41960949-42237019	-	-	7.43404	3.55426	5.13197	8.48247	7.83355	3.64899	3.73998	5.56604	8.06421	3.99422	5.50915	7.19655	3.76814	2.94459	4.69589	1.68958
NM_000169	-	-	NM_000169	GLA	-	chrX:101390889-101414140	-	-	11.7195	7.82776	11.8401	10.8772	12.5703	7.87762	12.5779	12.6401	12.1204	7.69772	12.1495	10.9882	10.848	12.726	11.5763	18.9708
NM_000170	-	-	NM_000170	GLDC	-	chr9:6532463-6645692	-	-	0.378937	0.138162	6.40127	7.22066	0.716747	0.362935	4.92875	6.32551	0.719584	0.503858	6.35853	6.93915	0.742296	0.578424	0.55971	0.332731
NM_000171	-	-	NM_000171	GLRA1	-	chr5:151822512-151924836	-	-	0	0	0	0	0	0	0	0	1.69444e-05	0	0	0	0	0	0	0
NM_000172	-	-	NM_000172	GNAT1	-	chr3:50191609-50197696	-	-	0.026593	0.0946351	0.0380284	1.51944e-06	0	0	0.00162838	0.011912	0	0.000711383	0	0	0	0	0	0.0190167
NM_000173	-	-	NM_000173	GP1BA	-	chr17:4932274-4935030	-	-	0.0525097	0.0615023	0	0	0.0221212	0.0289925	0	0	0.015573	0.033625	0	0.0135979	0.0404213	0.0582391	0.0174761	0.0185372
NM_000174	-	-	NM_000174	GP9	-	chr3:129060766-129062411	-	-	0	0.0524493	0	0	0	0	0	0	0	0	0	0	0.0465677	0	0	0
NM_000175	-	-	NM_000175	GPI	-	chr19:34364739-34402413	-	-	75.2883	79.7036	86.5698	143.043	73.8941	81.2759	106.462	110.627	79.6871	86.1805	126.786	96.4938	84.2435	72.069	84.9612	69.026
NM_000177	-	-	NM_000177	GSN	-	chr9:121268101-121332842	-	-	2.58157	13.1197	0.538304	0.469753	4.40851	23.6144	0.651626	0.292861	5.76403	35.7998	0.286051	0.626724	5.72032	12.7443	7.62494	37.5198
NM_000178	-	-	NM_000178	GSS	-	chr20:34928432-34955798	-	-	23.9244	9.29272	22.8049	24.4834	24.9906	10.7658	20.9385	28.8573	29.2001	11.0227	22.6929	26.9589	23.7203	30.9223	27.2172	41.5395
NM_000179	-	-	NM_000179	MSH6	-	chr2:47783081-47905793	-	-	37.4071	31.8345	26.5197	29.4219	33.8297	34.1527	25.5473	24.2982	34.7727	32.9605	22.4873	26.4938	36.5012	32.0058	38.1678	19.1518
NM_000180	-	-	NM_000180	GUCY2D	-	chr17:8002669-8020340	-	-	0.3819	0.562023	0.0238571	0.00851853	0.179628	0.549598	0.0394403	0	0.189726	0.554128	0.0605027	0.00918443	0.209406	0.0787258	0.212546	0.137874
NM_000181	-	-	NM_000181	GUSB	-	chr7:65960685-65982314	-	-	32.1983	26.9915	29.8675	21.2403	30.5115	25.0562	26.0672	29.4297	27.6556	24.7263	22.4381	26.6355	20.9578	16.5597	22.4011	21.8456
NM_000182	-	-	NM_000182	HADHA	-	chr2:26190634-26244726	-	-	69.6935	65.8756	49.3904	54.4854	76.7112	66.6777	43.9221	52.8847	80.8121	73.0515	49.3357	55.8666	72.1874	79.4908	76.5966	92.1556
NM_000183	-	-	NM_000183	HADHB	-	chr2:26244747-26290465	-	-	58.1501	73.8008	42.5102	48.9242	61.3919	66.0941	38.9603	52.1895	61.1843	83.4346	43.3367	49.7817	60.6252	75.253	63.427	73.6369
NM_000184	-	-	NM_000184	HBG2	-	chr11:5253190-5254781	-	-	0	0	0	0	0	0	0	0	0	0	0	0	0	0	0	0
NM_000185	-	-	NM_000185	SERPIND1	-	chr22:20707690-20858812	-	-	0	0.0884714	0	0	0	0.0834052	0	0	0.0358447	0.0386867	0	0	0.108628	0.0838365	0.241545	0.170751
NM_000186	-	-	NM_000186	CFH	-	chr1:196651877-196747504	-	-	43.6174	80.9328	0.345576	0.208512	40.8688	80.3102	0.21266	0.165586	45.6334	68.1479	0.207306	0.236422	41.7366	109.795	50.9834	170.77
NM_000187	-	-	NM_000187	HGD	-	chr3:120628167-120682571	-	-	0.0337884	0.158225	1.1805	0.907416	0	0.0559329	0.825039	0.667039	0.060102	0.172935	1.74671	1.13915	0.0520759	0	0	0
NM_000188	-	-	NM_000188	HK1	-	chr10:69269999-69401881	-	-	80.0472	65.4196	25.1892	32.6069	89.6079	78.5206	24.3581	30.0715	99.4373	71.7331	28.9438	27.9514	93.4092	92.3535	100.264	96.8757
NM_000189	-	-	NM_000189	HK2	-	chr2:74832654-74893354	-	-	7.68421	28.5399	7.07524	7.57268	12.4647	28.3025	7.67707	6.26153	17.8975	29.3644	7.94301	7.28357	4.72125	5.96057	5.24711	8.71104
NM_000190	-	-	NM_000190	HMBS	-	chr11:119084876-119093549	-	-	12.7627	3.71363	15.2279	14.9539	11.2581	4.31709	14.4241	18.1809	11.1206	3.07244	15.5436	15.3419	13.3503	17.7369	12.849	21.6136
NM_000191	-	-	NM_000191	HMGCL	-	chr1:23801876-23825459	-	-	26.9026	30.2391	13.4492	15.6255	30.1905	26.6502	16.3329	18.9222	27.5214	24.0889	16.011	17.2551	24.7004	21.1777	23.8501	21.5976
NM_000192	-	-	NM_000192	TBX5	-	chr12:114353929-114412832	-	-	0	0	0.000119856	1.81544e-06	2.30236e-06	0	0.000114379	0	8.07097e-07	0	0.000123344	0	0	0	0	6.96657e-07
NM_000193	-	-	NM_000193	SHH	-	chr7:155799983-155812273	-	-	0	0.0178818	0.336279	0.302401	0	0	0.506619	0.195962	0	0	0.367553	0.44052	0.0156838	0	0.040687	0.409848
NM_000194	-	-	NM_000194	HPRT1	-	chrX:134460144-134500668	-	-	22.7637	9.65376	8.37475	6.99445	24.2441	11.4414	10.4293	6.27348	28.442	9.95877	8.49154	8.16981	26.9409	25.9669	23.9557	27.5073
NM_000195	-	-	NM_000195	HPS1	-	chr10:98416197-98453805	-	-	6.59972	4.5544	1.96722	1.12181	8.22715	4.87246	0.860325	1.79623	8.32113	5.80249	1.93642	1.18341	4.54222	6.08027	4.72388	7.41478
NM_000196	-	-	NM_000196	HSD11B2	-	chr16:67431132-67437551	-	-	0.0909849	0.575098	0.58691	1.48354	0.306571	0.3614	1.80956	1.47288	0.215761	0.527602	1.54474	0.71769	0.299268	0.363713	0.218365	0.591424
NM_000197	-	-	NM_000197	HSD17B3	-	chr9:96235306-96302152	-	-	0.0993726	0.193505	0.297044	0.158851	0.0557684	0.364591	0.117584	0.196177	0.078435	0.197019	0.0324574	0.0345817	0.136776	0.0738199	0.0443693	0.187621
NM_000198	-	-	NM_000198	HSD3B2	-	chr1:119414930-119423039	-	-	0	0.0474316	0	0	0.051203	0.0223009	0	0	0	0	0	0	0	0	0	0.0286142
NM_000199	-	-	NM_000199	SGSH	-	chr17:80169991-80220400	-	-	8.13878	9.53408	7.56507	9.11489	10.0567	9.7493	7.44907	8.71292	11.2609	11.5514	7.47654	8.4263	6.30546	11.3262	7.95724	18.5426
NM_000200	-	-	NM_000200	HTN3	-	chr4:70028412-70036538	-	-	0	0	0	0	0	0	0	0	0	0	0	0	0	0	0	0
NM_000201	-	-	NM_000201	ICAM1	-	chr19:10270840-10286615	-	-	41.2632	186.302	4.32912	0.910155	51.0756	150.783	5.05658	2.01138	49.8663	246.496	4.84249	1.41575	18.4169	28.8164	25.2677	41.1685
NM_000202	-	-	NM_000202	IDS	-	chrX:149478763-149505354	-	-	25.3423	69.0721	33.4776	29.0097	27.1041	59.0844	31.8443	28.6648	29.3438	67.2229	30.8616	32.119	30.6761	33.3516	31.941	32.7531
NM_000203	-	-	NM_000203	IDUA	-	chr4:979074-1004557	-	-	10.8509	8.75896	13.7624	13.6801	10.8548	9.0429	16.1916	15.7082	10.6293	8.86438	16.1122	15.1227	6.79032	7.99038	7.12829	19.1578
NM_000204	-	-	NM_000204	CFI	-	chr4:109740691-109802179	-	-	203.345	99.9413	1.52107	0.164361	199.476	88.3183	1.30031	0.461317	205.491	88.8778	1.2911	0.355349	101.028	244.782	112.262	268.977
NM_000206	-	-	NM_000206	IL2RG	-	chrX:71107405-71111631	-	-	0.115297	0.0539504	0	0	0.194202	0.0508451	0.0204707	0.0227614	0.437253	0	0	0	0.0474705	0	0.0923758	0.0978215
NM_000207	-	-	NM_000207	INS	-	chr11:2129111-2161209	-	-	0	0	0	0	0	0	0	0	0	0.0602408	0	0	0	0	0	0
NM_000208	-	-	NM_000208	INSR	-	chr19:7112254-7294302	-	-	0.000127655	1.12863	8.90161e-05	6.33983e-05	0.0907968	0.249143	9.06075e-05	6.71152e-05	0.462223	0	6.9961e-05	4.67733e-05	0.140474	0.147477	9.75152e-05	0.36405
NM_000209	-	-	NM_000209	PDX1	-	chr13:27829758-27926314	-	-	0	0	0.0115071	0.0492931	0	0	0.0228195	0.0126823	0	0	0.0625885	0	0	0	0	0
NM_000210	-	-	NM_000210	ITGA6	-	chr2:172427353-172506455	-	-	7.61551	3.4983	0.0651808	0.963089	6.71694	6.4777	0.941002	0.742142	5.22391	8.1815	0.69042	1.21676	9.85825	16.1899	9.87357	13.1037
NM_000211	-	-	NM_000211	ITGB2	-	chr21:44885953-44929680	-	-	5.97927	1.3011	0.000105953	8.76642e-05	12.7417	0.530181	9.33073e-05	0.000120426	20.2379	0.00143619	0.000104401	0.000132938	2.61695	2.80272	4.21292	1.97853
NM_000212	-	-	NM_000212	ITGB3	-	chr17:47253841-47323901	-	-	1.92015	1.14437	0.335705	0.458877	3.411	2.25132	0.31584	0.280795	3.71452	1.73056	0.446415	0.307255	2.42405	2.64185	2.98907	1.90628
NM_000213	-	-	NM_000213	ITGB4	-	chr17:75721435-75757818	-	-	4.30349	1.05548	0.309955	0.282943	5.60837	0.865972	0.53742	0.417613	5.29436	1.93623	0.63929	0.403787	0.910995	1.13774	1.82089	0.321181
NM_000214	-	-	NM_000214	JAG1	-	chr20:10637683-10674046	-	-	14.2511	10.7926	37.3908	35.3533	19.616	16.0818	35.533	34.842	20.6078	24.6464	30.888	34.6161	22.0682	15.0637	24.6876	14.9286
NM_000215	-	-	NM_000215	JAK3	-	chr19:17824783-17848032	-	-	1.29235	4.60629	0.705582	0.26681	1.53861	3.47913	0.854513	0.36039	1.16958	3.95063	0.608582	0.293306	1.28212	1.13575	1.21625	1.23445
NM_000216	-	-	NM_000216	ANOS1	-	chrX:8528873-8732186	-	-	8.94944	0.459237	3.53298	4.95057	4.83514	0.570173	1.88939	4.3362	5.00357	0.229051	3.84144	5.40617	1.49773	4.10555	1.45509	2.31482
NM_000217	-	-	NM_000217	KCNA1	-	chr12:4909906-4918256	-	-	16.268	5.93723	0.0801248	0.0522604	23.4357	7.90245	0.210887	0.0384163	24.1823	9.80457	0.117248	0.0120505	10.6453	3.98422	15.5046	0.735477
NM_000218	-	-	NM_000218	KCNQ1	-	chr11:2444990-2861569	-	-	0.369497	0.0702182	0.95705	1.58068	0.572367	0	0.981559	0.966244	0.765635	0.0512048	1.23653	1.16772	0.126267	0.166045	0.172095	0.174138
NM_000219	-	-	NM_000219	KCNE1	-	chr21:34446687-34512275	-	-	0	0	0	0.00864822	0.0372744	0	0	0	0	0.0537785	0	0	0	0	0.0719177	0
NM_000220	-	-	NM_000220	KCNJ1	-	chr11:128838013-128867373	-	-	0	0.0158909	0.0244763	0	0.0114277	0.0761113	0	0.0133534	0.0160868	0.0469988	0.0266935	0	0	0.0150175	0.0365333	0.0192209
NM_000221	-	-	NM_000221	KHK	-	chr2:27086742-27119127	-	-	2.74102	2.17776	6.67429	6.42064	3.2262	2.44858	6.91078	6.19982	2.4345	2.14005	6.21491	6.29361	3.70468	1.61959	4.16329	1.63396
NM_000222	-	-	NM_000222	KIT	-	chr4:54657927-54740715	-	-	0.0212628	0.0113464	0.342745	0.0109729	0.0162013	0.0201478	0.000226276	0.245244	0.0122826	0.011561	0.38144	0.193534	0.000674229	0.0123155	0.0146368	0.0118399
NM_000223	-	-	NM_000223	KRT12	-	chr17:40861177-40867210	-	-	0	0	0	0	0	0	0	0	0	0	0	0	0	0	0	0
NM_000224	-	-	NM_000224	KRT18	-	chr12:52897186-52952901	-	-	16.7976	19.6196	0.00014356	0.000148221	11.4272	20.1049	0.129222	0.00018266	11.8906	13.2335	0.000152415	0.000159013	17.0075	27.8746	19.7293	55.1227
NM_000226	-	-	NM_000226	KRT9	-	chr17:41565840-41572058	-	-	0	0	0	0	0	0	0	0	0	0	0	0.0151388	0	0	0	0
NM_000227	-	-	NM_000227	LAMA3	-	chr18:23689442-23955065	-	-	0.232767	1.0532	0	0.0102179	0.101177	0.917156	0.227593	0	0.263584	1.03781	0.0931307	0.136305	0.371414	0.0890578	0.207001	0.0559836
NM_000228	-	-	NM_000228	LAMB3	-	chr1:209614872-209652475	-	-	0.00177801	0.805545	0.00178329	0.00181064	0.00176515	0.477074	0.0017594	0.00179156	0.131755	0.0017504	0.00177715	0.00161709	1.07209	0	2.09516	0.0017574
NM_000229	-	-	NM_000229	LCAT	-	chr16:67939883-67968694	-	-	8.35211	8.45626	4.86051	5.37458	10.5095	10.6173	7.96011	5.55128	13.855	10.6154	5.32997	5.93055	8.40589	9.18783	7.84778	18.0125
NM_000230	-	-	NM_000230	LEP	-	chr7:128241277-128257629	-	-	0.0188491	0	0	0	0	0	0	0.00930285	0.100659	0	0.00917324	0	0	0	0	0
NM_000231	-	-	NM_000231	SGCG	-	chr13:23180920-23325165	-	-	0.0632396	0.0739968	0.245561	0.0808737	0.0355094	0.0232477	0.168432	0.0624227	0.0499745	0	0.0617559	0.0219034	0.0216854	1.21801	0.112526	3.09918
NM_000232	-	-	NM_000232	SGCB	-	chr4:52020694-52038319	-	-	19.4023	28.2125	28.0899	28.4286	19.7337	26.5803	24.7982	25.3765	21.4567	29.6445	27.3411	26.6554	26.3667	28.3027	27.912	28.5423
NM_000233	-	-	NM_000233	LHCGR	-	chr2:48529924-48776517	-	-	0.021042	0	0	0	0.0177312	0.011623	0	0	0	0	0	0	0	0	0.0140079	0
NM_000234	-	-	NM_000234	LIG1	-	chr19:48115444-48170603	-	-	8.58678	0.988922	4.74975	5.47844	8.70901	2.10911	4.36368	3.63261	13.658	0.022054	4.22796	4.25127	9.71373	8.71336	12.5734	8.35138
NM_000235	-	-	NM_000235	LIPA	-	chr10:89213568-89252039	-	-	19.9155	9.80577	13.8383	9.6007	25.5135	9.12745	7.96709	7.71939	33.2284	9.33485	12.6302	10.3946	16.1002	27.7253	17.4114	19.2047
NM_000236	-	-	NM_000236	LIPC	-	chr15:58431975-58568874	-	-	1.07103	1.15081	0.0391748	0	0.533871	1.06052	0.0194049	0	0.414519	0.987023	0	0.0227187	0.629742	1.43323	0.729419	1.11251
NM_000237	-	-	NM_000237	LPL	-	chr8:19939070-19967259	-	-	3.52184	139.716	567.279	426.6	7.25739	138.908	433.206	601.749	4.91204	127.604	609.908	641.331	29.2053	7.90837	31.7371	10.4721
NM_000238	-	-	NM_000238	KCNH2	-	chr7:150944955-150978314	-	-	0.0336387	0.391244	0.138283	0.147186	0.0644754	0.672178	1.13049	1.66406	0.396422	0.515388	0.0469908	0.198644	0.343458	0.307182	0.0290089	0.0200661
NM_000239	-	-	NM_000239	LYZ	-	chr12:69348353-69354233	-	-	2.91806	0.355001	0	0.044781	4.46285	0.128679	0	0	8.63163	0.139178	0	0	1.17751	0.908364	1.40289	0.594211
NM_000240	-	-	NM_000240	MAOA	-	chrX:43654906-43746824	-	-	0.218739	4.05663	2.47479	1.72143	0.274081	2.41632	1.68416	1.71607	0.000126632	2.73696	2.96122	2.20286	0.399748	1.00177	0.542661	0.909252
NM_000242	-	-	NM_000242	MBL2	-	chr10:52765379-52771700	-	-	0	0	0	0	0	0	0	0	0	0	0	0	0	0	0	0
NM_000243	-	-	NM_000243	MEFV	-	chr16:3242027-3256627	-	-	0.682085	0.0432001	3.877e-06	0.0618862	0.699083	0.122116	0.0981579	0.00909845	0.831352	0.0472644	0.0538245	0.114301	1.14346	0.817092	1.50751	0.195133
NM_000244	-	-	NM_000244	MEN1	-	chr11:64803513-64811294	-	-	0	0	0	0	0	0	0	0	0	0	0	0	0	0	0	0
NM_000245	-	-	NM_000245	MET	-	chr7:116672404-116798386	-	-	15.85	12.7094	0.0500261	0	15.0207	14.6655	0.0922057	0.0225881	15.6254	11.8146	0.113991	0.019484	20.4181	25.0294	22.5103	22.7671
NM_000246	-	-	NM_000246	CIITA	-	chr16:10877197-10924983	-	-	1.13331	6.38777e-05	0.603463	0.393669	1.65932	0.113998	0.299694	0.561346	1.81043	0.000205156	0.54847	0.407691	0.763155	1.07775	0.333155	0.000118172
NM_000247	-	-	NM_000247	MICA	-	chr6:31399783-31415316	-	-	5.78089	2.11366	1.06163	0.553532	3.49689	0.733527	1.1129	1.4144	6.33447	4.15991	1.03389	0.947799	6.46598	9.03775	5.41169	11.538
NM_000248	-	-	NM_000248	MITF	-	chr3:69739434-69968337	-	-	0.673166	0	0	0.173266	0.29492	0.159029	0	0.0392116	0.671203	0.155293	0	0.0474985	0.0399245	0	0.345862	5.62436e-05
NM_000249	-	-	NM_000249	MLH1	-	chr3:36993349-37050846	-	-	9.62956	9.15968	9.8982	11.17	12.1425	9.16909	9.78732	10.3679	10.9434	7.4238	11.0637	10.5619	7.82934	10.0848	8.03077	12.5546
NM_000250	-	-	NM_000250	MPO	-	chr17:58269855-58280935	-	-	0.0605528	0.0472996	0.0632601	0	0.0425217	0.0780498	0.0268891	0.0199236	0.0598791	0.206954	0.0687742	0	0.0206988	0.0223708	0.0671141	0.0284901
NM_000251	-	-	NM_000251	MSH2	-	chr2:47403066-47483228	-	-	21.1552	10.6401	18.3189	20.3296	21.0309	11.932	17.2526	16.4301	25.3317	10.8437	17.2872	19.4916	20.0457	19.3	20.807	10.5768
NM_000252	-	-	NM_000252	MTM1	-	chrX:150568596-150673143	-	-	5.95843	5.48433	5.18386	4.28174	6.89022	5.5972	3.73106	4.96309	8.29789	6.25652	5.87269	4.94788	4.92389	3.54095	5.46125	2.26818
NM_000253	-	-	NM_000253	MTTP	-	chr4:99564077-99623997	-	-	0.18266	0.228466	1.47233	6.35822	0.374017	1.77982e-05	1.39228	5.18081	0.40725	0.313045	2.93634	5.57271	0.187589	0.293488	0.32131	4.44261e-05
NM_000254	-	-	NM_000254	MTR	-	chr1:236795280-236903981	-	-	7.38748	10.9186	4.29568	3.67667	6.71772	10.8158	3.88432	4.34619	6.43488	10.1024	3.72621	3.39345	5.42486	3.68368	4.3207	2.35369
NM_000255	-	-	NM_000255	MUT	-	chr6:49430359-49463328	-	-	10.1977	17.0429	10.8135	9.59917	10.2058	14.3129	10.8439	10.1474	9.85284	16.0883	10.7406	10.3555	9.04944	10.6217	9.78581	7.25912
NM_000256	-	-	NM_000256	MYBPC3	-	chr11:47331405-47352702	-	-	0.00755891	0	0.0135353	0	0	0.00835466	0.0134276	0	0.00897201	0	0.014707	0	0	0	0	0
NM_000257	-	-	NM_000257	MYH7	-	chr14:23412737-23435686	-	-	0.0569613	2.14309	1.79396	1.08772	0.117843	1.294	1.45811	1.18074	0.0860693	0.190481	1.55054	1.58814	0.440135	36.9932	0.69457	62.1658
NM_000258	-	-	NM_000258	MYL3	-	chr3:46857866-46863483	-	-	2.56385	7.77909	0.0383423	0.163936	4.35066	4.41421	0.113728	0.0843568	2.37554	6.44796	0.25191	0.268684	2.16744	3.00646	2.46852	3.27187
NM_000259	-	-	NM_000259	MYO5A	-	chr15:52307283-52529050	-	-	4.15558	2.43211	0.384595	1.15516	3.60642	2.8766	0.790227	0.710839	4.69737	0.968291	0.786769	0.563983	3.4306	4.2191	3.69054	2.24287
NM_000260	-	-	NM_000260	MYO7A	-	chr11:77128263-77215241	-	-	0.000140156	0.16623	0.173943	0.0924859	0.000138877	0.0719419	1.32183e-05	6.399e-06	0.237502	3.72378e-05	0.206226	3.41054e-05	1.53389e-05	5.50681e-06	0.144907	6.02794e-05
NM_000261	-	-	NM_000261	MYOC	-	chr1:171635416-171652633	-	-	0	0.116395	0	0	0.0139589	0.0548618	0	0	0.0589499	0.042407	0	0	0	0.0183925	0	0.117047
NM_000262	-	-	NM_000262	NAGA	-	chr22:42058333-42070842	-	-	19.0423	17.9516	3.75118	3.38993	19.1929	17.309	3.51422	3.57378	19.285	19.2455	3.57352	3.51193	17.655	15.0426	19.23	15.8511
NM_000263	-	-	NM_000263	NAGLU	-	chr17:42535932-42544448	-	-	12.401	20.0283	19.9821	19.5673	13.1832	17.4894	17.6249	23.8062	13.7332	23.1682	18.2383	20.9256	10.6169	16.3402	12.1216	28.153
NM_000264	-	-	NM_000264	PTCH1	-	chr9:95442981-95516965	-	-	0.607387	0.116051	2.0806	2.32338	0.766398	0.555461	1.70331	1.19615	0.960734	0.676133	1.47036	2.28088	0.206764	0.458633	0.536097	0.284874
NM_000265	-	-	NM_000265	NCF1	-	chr7:74773961-74789376	-	-	0.317464	0.171375	0.0437744	0	0.904868	0.0538341	0.0433559	0.0241048	2.14137	0.145554	0.0477398	0.0762231	0.176022	0.0271561	0.163115	0.138153
NM_000266	-	-	NM_000266	NDP	-	chrX:43948775-43973675	-	-	0.0169511	0.238135	13.0748	13.6408	0	0.261897	11.1379	16.0628	0.0201013	0.477166	13.8556	16.3187	0.121922	0.395164	0.0903716	0.239493
NM_000267	-	-	NM_000267	NF1	-	chr17:31094926-31377677	-	-	0.0005765	3.15786	2.28416	2.02068	0.728808	2.98298	0.990592	0.849899	0.437336	2.19262	1.30662	1.61992	1.34372	0.66441	1.03408	0.143193
NM_000268	-	-	NM_000268	NF2	-	chr22:29603555-29698600	-	-	13.2707	11.1642	7.67473	6.77333	10.7208	12.305	6.06376	6.60948	10.3832	11.2129	6.51489	7.67558	12.3451	6.7391	11.8286	7.00749
NM_000269	-	-	NM_000269	NME1	-	chr17:51153535-51171744	-	-	47.1746	32.0044	90.93	114.556	49.5283	39.3233	90.1772	128.522	53.4087	24.1247	99.7003	126.529	78.7192	92.715	66.0545	157.875
NM_000270	-	-	NM_000270	PNP	-	chr14:20469378-20478006	-	-	5.16488	9.82952	15.5267	19.5387	7.00189	7.46225	14.8207	20.8266	5.29568	8.3141	15.2738	20.3234	13.2975	13.2869	8.92562	24.4036
NM_000271	-	-	NM_000271	NPC1	-	chr18:23503469-23586617	-	-	8.90634	50.7584	12.296	11.2806	10.3503	31.2963	11.0308	10.2198	9.58072	36.0456	12.4939	10.5408	10.3843	13.6364	12.8554	18.1889
NM_000272	-	-	NM_000272	NPHP1	-	chr2:110123335-110205062	-	-	0.0548962	0.0539653	0.0590965	0.0814685	0.0709715	0.051247	0.119057	0.0625712	0.118739	1.1763	0.0474433	0.0678656	0.575525	0.0674835	0.716129	0.363915
NM_000273	-	-	NM_000273	GPR143	-	chrX:9725412-9765965	-	-	2.54119	4.34059	0.0550894	0.039312	3.84926	4.65625	0.0363888	0.0202287	2.23501	5.53683	0.0400187	0.0851568	1.96031	0.387064	2.48831	0.144842
NM_000274	-	-	NM_000274	OAT	-	chr10:124397302-124418976	-	-	51.1156	54.0342	21.5954	22.345	53.4691	51.7491	20.1975	22.2719	50.3702	53.9409	22.3156	20.7827	47.2939	65.5876	47.5803	74.2114
NM_000275	-	-	NM_000275	OCA2	-	chr15:27754875-28099312	-	-	1.35129	0.255951	0	0	0.465968	0.0783951	0.00018135	0	0.151429	0.540451	0.000178633	0.000179719	0.0438031	0.000171413	0.517147	0
NM_000276	-	-	NM_000276	OCRL	-	chrX:129540274-129592553	-	-	1.23801	0.574848	3.91765	0.440322	0.633681	0	3.26313	2.76528	1.79026	0.887583	1.90108	1.98517	2.80123	1.13921	1.38446	0.952645
NM_000277	-	-	NM_000277	PAH	-	chr12:102838325-102917603	-	-	0	0	0.0880105	0.023564	0	0	0.0981792	0.0485011	0	0	0.023932	0.0763196	0	0	0	0
NM_000278	-	-	NM_000278	PAX2	-	chr10:100735708-100829941	-	-	0	0	2.75243e-06	0.0623891	0	0	0.0569902	0.000141874	0	1.41144e-06	1.3696e-06	0	0	0	0	0
NM_000280	-	-	NM_000280	PAX6	-	chr11:31784791-31887041	-	-	1.83139	1.36874	0.456931	0.829884	2.68324	0.670815	0.274626	0.470164	2.18916	1.19178	0.621406	0.603791	1.88657	1.39571	2.11609	1.21083
NM_000281	-	-	NM_000281	PCBD1	-	chr10:70883507-70888786	-	-	36.5768	50.8632	21.4365	22.345	41.8909	39.5862	21.6949	26.5049	43.6277	46.1439	19.769	24.9767	40.7633	47.4618	42.494	60.0734
NM_000282	-	-	NM_000282	PCCA	-	chr13:100089014-100588792	-	-	13.5955	8.33603	3.3852	3.96869	18.8787	11.2234	3.271	3.41594	18.5469	8.64486	3.90151	4.17308	9.06334	11.3261	10.3787	6.80488
NM_000283	-	-	NM_000283	PDE6B	-	chr4:625573-670892	-	-	0	0	0	0	0	0	0	0	0.115336	0	0	0	0	0	0	0
NM_000284	-	-	NM_000284	PDHA1	-	chrX:19343892-19515261	-	-	23.0168	21.1816	19.419	17.4336	22.4824	20.7828	17.8806	20.3845	24.3634	20.1347	17.1865	18.2583	20.3921	23.4772	21.4491	25.1355
NM_000285	-	-	NM_000285	PEPD	-	chr19:33386948-33521893	-	-	44.8875	14.0688	23.9575	29.7665	48.5061	18.7446	22.4334	28.566	48.8028	20.0344	23.6608	29.3732	63.9145	48.7142	62.0861	42.7169
NM_000286	-	-	NM_000286	PEX12	-	chr17:35574794-35578637	-	-	4.01357	12.724	11.2562	7.98171	3.86785	11.3325	10.6056	9.80137	3.26182	12.0226	9.92366	9.88802	7.94722	7.48573	8.16778	5.90949
NM_000287	-	-	NM_000287	PEX6	-	chr6:42960761-42979243	-	-	14.8907	21.1934	11.1979	10.6893	14.1213	20.6658	10.8348	10.3312	11.7297	21.5625	10.7538	11.6321	9.9179	8.35258	10.4638	7.62503
NM_000288	-	-	NM_000288	PEX7	-	chr6:136822563-136913934	-	-	4.57913	5.35613	2.42803	3.12728	5.3302	5.31194	2.08569	3.10008	3.94904	5.06318	2.8586	2.49395	5.10953	6.02461	4.77143	7.18799
NM_000289	-	-	NM_000289	PFKM	-	chr12:48042897-48146404	-	-	1.64929	1.93843	3.32068	5.33939	1.91274	2.05525	1.83075	1.62929	0.735621	2.83047	2.80834	3.82586	1.05463	1.82939	1.6417	1.16178
NM_000290	-	-	NM_000290	PGAM2	-	chr7:44062726-44065587	-	-	4.85286	31.9057	9.0105	4.1525	7.00439	22.4128	7.46974	8.21833	3.48743	33.0344	9.78352	7.29344	6.75672	13.4049	5.05712	4.05046
NM_000291	-	-	NM_000291	PGK1	-	chrX:78104168-78126827	-	-	406.036	309.871	285.189	463.975	375.7	352.984	368.036	397.608	348.937	339.456	384.828	324.052	569.889	464.528	531.156	302.81
NM_000292	-	-	NM_000292	PHKA2	-	chrX:18890295-18984362	-	-	12.4005	7.61204	5.04461	4.92788	13.32	8.67731	6.36696	5.13571	13.7022	9.46201	5.38147	5.72881	11.98	7.01928	10.7402	4.61752
NM_000293	-	-	NM_000293	PHKB	-	chr16:47461298-47701523	-	-	0.820419	0.915333	0.896152	1.41399	1.05619	0.724625	0.30514	0.289377	2.04327	1.03426	0.572687	0.895455	1.35584	0.828387	0.850809	1.11387
NM_000294	-	-	NM_000294	PHKG2	-	chr16:30748298-30776307	-	-	1.45532	1.36848	1.54109	1.42785	1.30817	1.36274	2.1209	1.71956	1.19324	1.56739	1.53284	1.3999	1.15612	1.16286	0.977467	1.9063
NM_000295	-	-	NM_000295	SERPINA1	-	chr14:94376746-94390692	-	-	0.00406406	0.00402861	0.00129285	0	0.997691	0.0040266	0	0	0.00405067	1.70403	0	0	0.00408088	0.00401614	2.32298	0.740739
NM_000296	-	-	NM_000296	PKD1	-	chr16:2047988-2135898	-	-	2.51645	5.1337	5.16711	6.23935	2.45247	6.37519	7.38262	4.81251	3.67209	5.39431	5.91999	4.01712	3.50397	1.61183	1.63071	2.33402
NM_000297	-	-	NM_000297	PKD2	-	chr4:88007646-88077779	-	-	12.4813	7.95355	4.34819	4.4438	11.4786	10.1683	4.86651	4.64079	13.7609	7.28654	4.50547	4.27224	10.8615	18.8205	10.5417	14.4583
NM_000298	-	-	NM_000298	PKLR	-	chr1:155277426-155301434	-	-	0	0	0	0	0	0	0	0	0	0	0	0	0	0	0	0
NM_000299	-	-	NM_000299	PKP1	-	chr1:201283451-201332993	-	-	0.000412763	0	0.000403458	0.000418028	0.000418391	0	0.000403274	0.000409195	0.000426707	0	2.81094e-06	0.000415283	0.000401832	0.000413818	0.000410768	0.000414329
NM_000300	-	-	NM_000300	PLA2G2A	-	chr1:19975430-19980439	-	-	0.000213242	0.000224355	0	0	0.000113132	0.000283282	0	0	0	0.000235837	0	0.000213499	0.000232983	0	0.000253184	0.00025011
NM_000301	-	-	NM_000301	PLG	-	chr6:160702192-160754053	-	-	0	0	0	0	0	0	0	0	0	0	0	0	0	0	0	0
NM_000302	-	-	NM_000302	PLOD1	-	chr1:11934666-11975542	-	-	200.391	221.276	99.873	133.394	165.636	172.338	96.7082	112.825	150.721	217.795	111.945	99.9142	179.71	176.089	187.058	189.031
NM_000303	-	-	NM_000303	PMM2	-	chr16:8797812-8849337	-	-	19.2798	34.3974	14.6548	12.7417	14.8625	30.6508	16.0607	16.7601	12.9265	30.041	15.3586	15.6596	36.3287	28.5992	35.5946	35.5955
NM_000304	-	-	NM_000304	PMP22	-	chr17:15229776-15265357	-	-	29.0954	1.08288	0.0356582	0	23.7773	3.26544	0.242342	0	20.369	0.251099	0	0	16.6366	18.5848	10.0062	5.17694
NM_000305	-	-	NM_000305	PON2	-	chr7:95404861-95435072	-	-	41.9273	12.3425	61.8475	78.3673	40.5832	17.9182	55.6479	77.4379	49.7103	18.0724	73.4509	77.1655	29.7372	38.7833	29.8033	36.2834
NM_000306	-	-	NM_000306	POU1F1	-	chr3:87259632-87276587	-	-	0	0	0	0	0	0	0	0	0	0	0	0	0	0	0	0
NM_000307	-	-	NM_000307	POU3F4	-	chrX:83508260-83509767	-	-	0	0	1.3273	3.02134	0	0	2.19122	1.76353	0	0	2.59586	2.59167	0	0	0	0
NM_000308	-	-	NM_000308	CTSA	-	chr20:45888471-45912364	-	-	43.53	25.4059	16.1008	21.3272	43.3271	23.1094	15.0402	19.7103	53.7526	21.4934	17.4235	18.0382	28.4555	62.4257	36.2868	86.6321
NM_000309	-	-	NM_000309	PPOX	-	chr1:161166390-161171220	-	-	2.72208	0.390352	0	2.19901	1.84744	0.48127	2.43447	2.61316	0.44431	0.417561	1.98773	1.11094	1.03179	3.46444	2.01481	1.85207
NM_000310	-	-	NM_000310	PPT1	-	chr1:40072709-40097470	-	-	52.391	67.0583	109.194	96.0826	51.4524	59.4899	103.218	119.513	50.3878	75.0733	103	112.189	71.3557	63.6731	68.991	60.5432
NM_000312	-	-	NM_000312	PROC	-	chr2:127418419-127429246	-	-	0.0775537	0	0	0	0.0816565	0.0855529	0	0	0.0919446	0	0.0189245	0	0	0	0.0258608	0.137011
NM_000313	-	-	NM_000313	PROS1	-	chr3:93873036-93974090	-	-	20.7015	52.3745	11.3726	7.3647	23.5677	46.4926	8.95166	13.0171	20.9909	49.1511	11.9919	11.5672	27.7435	26.8553	27.789	17.4679
NM_000314	-	-	NM_000314	PTEN	-	chr10:87863437-87971930	-	-	14.4456	19.4434	6.52681	5.39264	12.8871	15.4095	5.4931	5.8785	12.7134	17.4225	6.69686	6.02094	12.6173	10.426	12.5041	7.53101
NM_000315	-	-	NM_000315	PTH	-	chr11:13492044-13496175	-	-	0	0	0	0	0	0	0	0	0	0	0	0	0	0	0	0
NM_000316	-	-	NM_000316	PTH1R	-	chr3:46877745-46903799	-	-	0	0	2.82478e-05	2.72146e-05	0	0	2.87129e-05	2.81384e-05	0	0	2.93052e-05	2.76309e-05	0	0	0	0
NM_000317	-	-	NM_000317	PTS	-	chr11:112226364-112233972	-	-	22.4458	20.4012	21.3205	19.1679	16.4594	17.114	24.6564	27.0559	19.022	15.0006	27.3047	22.7195	25.5169	35.253	22.9706	49.754
NM_000318	-	-	NM_000318	PEX2	-	chr8:76980257-77001044	-	-	9.28104	9.37498	12.9634	11.26	8.31556	6.30048	12.9372	15.7861	8.87667	6.80113	9.71289	14.0572	6.69623	0.0123849	6.21443	5.42212
NM_000319	-	-	NM_000319	PEX5	-	chr12:7189162-7218573	-	-	2.20369	0.865796	1.70691	1.60208	1.58216	3.24002	1.49292	1.3062	1.22203	1.08916	1.01121	1.11739	2.17527	0	0.270277	2.68897
NM_000320	-	-	NM_000320	QDPR	-	chr4:17486392-17512234	-	-	19.9841	11.5212	30.3461	35.9321	18.586	12.4601	28.6416	38.7091	18.1983	14.0498	29.1512	34.9512	20.4519	20.0515	18.501	24.8702
NM_000321	-	-	NM_000321	RB1	-	chr13:48303746-48481890	-	-	14.3193	12.7541	8.8852	9.6274	13.7524	12.6589	7.42367	8.6825	16.919	12.37	8.17385	9.78097	12.2894	9.96163	12.1805	5.1137
NM_000322	-	-	NM_000322	PRPH2	-	chr6:42696594-42722620	-	-	0.118454	0.0756986	0.0096433	0	0.0635186	0.166544	0	0	0.038333	0.082796	0.0209708	0	0.0883617	0.143244	0.028651	0.212818
NM_000324	-	-	NM_000324	RHAG	-	chr6:49605176-49636874	-	-	0	0	0	0	0	0	0	0	0	0	0	0	0	0	0	0
NM_000325	-	-	NM_000325	PITX2	-	chr4:110617423-110642123	-	-	0	0.016909	0	0	0	0	0	0	0	0	0	0	0	0	0	0
NM_000326	-	-	NM_000326	RLBP1	-	chr15:89209866-89221691	-	-	3.47482	0.531426	2.21126	3.33283	2.56101	1.04536	1.85806	2.24115	3.55772	0.757352	1.40692	2.48097	3.57327	1.44746	4.00323	0.837155
NM_000327	-	-	NM_000327	ROM1	-	chr11:62602218-62615121	-	-	5.03155	5.78276	5.89607	3.96911	7.53995	6.25555	6.60396	5.14644	8.08409	5.20786	5.31863	4.69245	8.05747	7.53043	7.68103	5.7962
NM_000328	-	-	NM_000328	RPGR	-	chrX:38269169-38327535	-	-	2.04742	2.45866	0.946155	1.20659	2.21351	2.34297	0.955973	0.851706	2.52297	3.08085	1.06477	0.79067	2.77	2.87968	2.77642	3.63619
NM_000329	-	-	NM_000329	RPE65	-	chr1:68428823-68449959	-	-	2.30407	0.311402	1.16783	1.10497	1.53602	0.503311	0.730759	1.21214	1.77223	0.216204	1.18401	1.53399	1.24723	0.673897	1.5166	0.0357513
NM_000330	-	-	NM_000330	RS1	-	chrX:18425604-18672103	-	-	0	0	0	0	0	0	0	0	0	0	0	0	0	0	0	0
NM_000331	-	-	NM_000331	SAA1	-	chr11:18266260-18269976	-	-	0	1.55563e-05	0	0	0	0	0	0	0	0	0	0	0	0	0	0
NM_000332	-	-	NM_000332	ATXN1	-	chr6:16299111-16761490	-	-	0.343927	1.14101	3.63121	3.7922	1.50731	1.42954	3.96207	7.01222	0.206276	1.44579	4.34981	2.3451	0.668739	0.182648	0.876874	0.000101814
NM_000333	-	-	NM_000333	ATXN7	-	chr3:63864556-64003460	-	-	1.27699	1.92691	0.354141	0.519142	1.07537	1.85704	0.696451	0.335056	0.329018	0.664338	0.579811	0.243546	0.958997	0.926336	1.40012	0.569238
NM_000334	-	-	NM_000334	SCN4A	-	chr17:63938553-63972918	-	-	0.0238994	0.0373653	0	0.00382051	0.0335746	0.0220257	0.00353831	0.00393181	0.0141887	0.0340846	0.00387109	0	0.0163105	0.37472	0.0158637	0.820162
NM_000335	-	-	NM_000335	SCN5A	-	chr3:38548061-38649673	-	-	0	0	0	1.11379e-06	8.35088e-05	0	2.00369e-06	0	0.080665	0.193037	0	1.36119e-06	0.0943714	0.53104	0	0.00143423
NM_000336	-	-	NM_000336	SCNN1B	-	chr16:23302269-23381299	-	-	6.88065	3.63492	8.87339	2.03719	4.72582	3.00573	5.68113	3.90434	3.5005	4.12685	9.93738	2.30511	3.79825	2.84916	2.52249	0.0179586
NM_000337	-	-	NM_000337	SGCD	-	chr5:156326756-156767787	-	-	0.573769	0.759299	0	0	1.41487	5.17438e-05	0.00154779	0	2.10043	9.85268e-05	0.00210074	0.00202802	1.09646	3.49601	1.46363	4.0064
NM_000338	-	-	NM_000338	SLC12A1	-	chr15:48206300-48304078	-	-	0.00336586	0	0.00904015	0.00322836	0.00851021	0.0037207	0.00896889	0.016612	0	0	0.0098209	0.00347779	0	0.00372757	0.00447209	0.00474869
NM_000339	-	-	NM_000339	SLC12A3	-	chr16:56865206-56915850	-	-	0	0	0.00167701	0	0	0	0	0	0.00222347	0.00160214	0	0	0	0	0	0
NM_000340	-	-	NM_000340	SLC2A2	-	chr3:170996347-171026979	-	-	0	0	0	0	0	0	0	0	0	0	0	0	0	0	0	0
NM_000341	-	-	NM_000341	SLC3A1	-	chr2:44275457-44361862	-	-	0.014468	0.0674592	0	0.0414384	0.0485208	0.11127	0.0383553	0	0.0171061	0.0860238	0.0140419	0.0298422	0	0	0.0383545	0.0610241
NM_000342	-	-	NM_000342	SLC4A1	-	chr17:44248389-44268134	-	-	0.00638453	0.0299366	0.028579	0	0.00538094	0	0.0170128	0	0	0.0218403	0	0	0	0	0	0
NM_000343	-	-	NM_000343	SLC5A1	-	chr22:32043031-32113024	-	-	1.8183e-05	1.70626e-05	0	1.84388e-05	1.83066e-05	1.85242e-05	1.82689e-05	1.68088e-05	1.6984e-05	1.69039e-05	1.76391e-05	1.72806e-05	1.75475e-05	0.0343237	1.79462e-05	1.71563e-05
NM_000344	-	-	NM_000344	SMN1	-	chr5:70049522-70077595	-	-	0.284848	1.86833	1.06293	1.33203	0.00187508	0.809293	0.0699242	0.348405	0.6389	2.20113	0	2.30268	0.0267868	0.918852	2.24335	0
NM_000345	-	-	NM_000345	SNCA	-	chr4:89724098-89841991	-	-	8.5192	7.7	0.00903716	1.23237e-06	8.26765	6.99378	0	0	8.36099	5.67675	0	1.19032e-05	7.02231	7.32201	7.3402	5.11829
NM_000346	-	-	NM_000346	SOX9	-	chr17:72121019-72126419	-	-	45.2106	45.3946	102.379	141.884	47.7633	73.635	97.0631	109.864	43.1902	108.786	99.6405	124.269	43.1345	41.9632	68.9971	52.5903
NM_000347	-	-	NM_000347	SPTB	-	chr14:64746282-64823148	-	-	0.531727	0.0504375	0.387366	0.234976	0.995993	0.0849706	0.408175	0.117114	0.717295	0.110417	0.391277	0.152688	0.319217	0.543226	0.231724	0.108749
NM_000348	-	-	NM_000348	SRD5A2	-	chr2:31524585-31580971	-	-	0	0	0	0	0.0228867	0	0.012061	0	0	0	0	0.0140712	0	0.030131	0	0.0191803
NM_000349	-	-	NM_000349	STAR	-	chr8:38142699-38151082	-	-	0.0366431	0.0572309	0.021878	0.0468612	0.0308751	0.0809397	0.0542353	0.0120566	0	0.0938792	0.083286	0	0.0375999	0.0135442	0.032512	0.103474
NM_000350	-	-	NM_000350	ABCA4	-	chr1:93992837-94121149	-	-	0.225378	0.354016	0.007613	0.00407869	0.0788548	0.249239	0	0	0.0403923	0.218314	0	0	0.330868	0.856616	0.180663	1.05554
NM_000351	-	-	NM_000351	STS	-	chrX:7219430-7354641	-	-	5.11841	4.44758	1.08506	1.20497	7.57764	4.56357	1.03747	0.934899	7.67328	4.7567	1.12583	1.25154	5.73857	5.16083	6.74469	3.92465
NM_000352	-	-	NM_000352	ABCC8	-	chr11:17392884-17476845	-	-	0.239212	0.0678807	0.475409	0.000347756	0.191924	0.291322	0.671348	0.000343334	2.44023e-05	0.115552	0.000183175	0.429868	0.131826	0.0320631	7.4376e-06	0.00907712
NM_000353	-	-	NM_000353	TAT	-	chr16:71565015-71577095	-	-	0.0476624	0.48854	0.128055	0.388578	0.321283	0.710675	0.0634912	0.223473	0.183782	0.671657	0.127666	0.160378	0.0244514	0.026424	0.0317139	0.100939
NM_000354	-	-	NM_000354	SERPINA7	-	chrX:106033198-106038727	-	-	0	0	0	0	0	0	0	0	0	0	0	0	0	0	0	0
NM_000355	-	-	NM_000355	TCN2	-	chr22:30607082-30627060	-	-	52.0243	68.7491	4.47581	5.87279	73.7739	54.4446	4.16093	4.77241	91.0471	69.3668	4.79514	5.2835	33.7533	44.1599	48.3032	92.8242
NM_000356	-	-	NM_000356	TCOF1	-	chr5:150357638-150400308	-	-	0	0.00031864	0	0	0	0	0.000933135	0.00267274	0	0.000147488	0.000190638	0	0.0508073	0.180116	0.00623045	0.342125
NM_000358	-	-	NM_000358	TGFBI	-	chr5:136028894-136063818	-	-	2306.57	1346.6	1.34051	0.695415	2172.74	1231.53	1.6928	1.46598	1745.54	1591.2	1.61733	0.944305	2560.99	2002.15	2812.81	1006.38
NM_000359	-	-	NM_000359	TGM1	-	chr14:24249113-24263210	-	-	0.86303	0.595515	0.254103	0.3175	0.846732	0.457024	0.430461	0.431777	1.05199	0.726998	0.40302	0.379433	1.15232	1.04866	1.32152	0.984783
NM_000360	-	-	NM_000360	TH	-	chr11:2163928-2171805	-	-	0.13257	0.376822	0.135741	0.0363295	0.25496	1.2536	0.134443	0.0560784	0.359227	1.06346	0.110895	0.0785822	29.4432	1.41176	8.58751	2.51943
NM_000361	-	-	NM_000361	THBD	-	chr20:23045632-23049664	-	-	1.49045	1.42162	0.0780806	0.0684364	2.4253	2.06784	0.0281659	0.0234767	2.79468	0.467645	0.0694196	0.081954	1.92562	5.79635	2.23393	5.40328
NM_000362	-	-	NM_000362	TIMP3	-	chr22:32512552-33058391	-	-	157.205	160.254	19.9823	26.1038	85.9542	156.646	13.1957	22.8598	95.1975	92.9031	24.7663	23.9907	165.796	356.702	138.927	475.308
NM_000363	-	-	NM_000363	TNNI3	-	chr19:55151767-55157732	-	-	0.488072	1.08137	1.09528	0.655363	0.492692	0.910935	2.20785	1.3971	0.288481	1.3634	1.05684	0.717803	0.708572	0.600437	0.722638	0
NM_000364	-	-	NM_000364	TNNT2	-	chr1:201359007-201377700	-	-	0.091309	0.816366	0	0	0	0.000239254	0	0	5.25426e-07	0	8.39617e-07	0	1.00631	72.999	1.60047	184.962
NM_000365	-	-	NM_000365	TPI1	-	chr12:6867419-6873357	-	-	820.888	714.9	557.506	868.812	784.977	669.518	585.541	783.275	753.106	717.631	675.659	686.693	935.766	884.625	957.106	766.117
NM_000366	-	-	NM_000366	TPM1	-	chr15:63042638-63071914	-	-	10.5224	3.46327	0.810327	2.2974	7.98028	4.22806	1.80803	1.99938	8.01892	4.759	0.827455	0.864214	3.90141	5.88612	2.54997	6.64417
NM_000367	-	-	NM_000367	TPMT	-	chr6:18128313-18155165	-	-	12.0545	8.16576	4.86454	4.28822	10.2249	6.63732	5.06244	4.36423	13.8577	6.48003	4.77688	4.49198	9.58601	14.03	10.4287	19.757
NM_000368	-	-	NM_000368	TSC1	-	chr9:132891347-132944633	-	-	4.44093	7.93144	5.81665	6.26517	3.53783	5.90426	4.81915	6.6529	6.11594	7.13899	5.93925	5.13859	3.05737	3.56266	4.93847	3.7166
NM_000369	-	-	NM_000369	TSHR	-	chr14:80955524-81146302	-	-	0.8366	0.141135	0	0	0.965744	0.157909	0	0	0.429639	0.0999778	0.0070325	0	0.655656	0.120112	0.472444	0.189329
NM_000370	-	-	NM_000370	TTPA	-	chr8:63059488-63086053	-	-	0.150404	0.0440436	0.415332	0.45682	0.200651	0.0276838	0.22261	0.334039	0.178434	0.0535145	0.305254	0.493234	0.115759	0.138993	0.0834131	0
NM_000371	-	-	NM_000371	TTR	-	chr18:31591766-31599023	-	-	0	0	0	0	0	0	0	0	0	0	0	0	0	0	0	0
NM_000372	-	-	NM_000372	TYR	-	chr11:89177871-89295759	-	-	0	0	0	0	0	0.0723573	0	0	0	0	0	0	0	0	0	0
NM_000373	-	-	NM_000373	UMPS	-	chr3:124730365-124749272	-	-	6.07096	9.3243	6.43591	6.12967	5.56638	9.54738	6.89431	6.08196	5.3281	8.97518	6.36765	6.0731	9.48128	6.87561	8.58447	8.0288
NM_000374	-	-	NM_000374	UROD	-	chr1:45012132-45015669	-	-	38.3079	40.2814	41.1249	39.9151	46.9656	38.2312	38.0312	48.3684	50.7864	36.0014	37.7342	42.3218	53.2638	65.3973	50.1792	86.9164
NM_000375	-	-	NM_000375	UROS	-	chr10:125788577-125823268	-	-	20.2545	5.71023	10.6688	14.2309	24.0437	7.67425	11.1093	13.4076	27.0306	7.33534	10.4404	14.5339	20.8699	30.5818	21.3332	44.55
NM_000376	-	-	NM_000376	VDR	-	chr12:47841536-47905031	-	-	9.39458	10.7725	0.140273	0.182979	7.48262	9.1332	0.151277	0.14121	5.57373	8.04839	0.198811	0.147822	7.56993	19.1381	7.92984	10.1605
NM_000377	-	-	NM_000377	WAS	-	chrX:48683796-48691426	-	-	0.732635	0.263846	1.22866	1.009	1.13932	0.186526	0.917346	1.07549	1.93772	0.240259	0.95331	1.0336	0.502123	0.333802	0.576196	0.398218
NM_000378	-	-	NM_000378	WT1	-	chr11:32387775-32458769	-	-	0	0	0.15185	1.72941e-05	0	0	0.0977547	0	0	0	0.0426519	0.387311	0	0.143516	0.0289919	0.131221
NM_000379	-	-	NM_000379	XDH	-	chr2:31334321-31414745	-	-	0.0439746	0.0322214	0	0	0.0324307	0.0364653	0	0	0.0195773	0.0329135	0	0	0.0900726	0.127802	0.0876079	0.0930457
NM_000380	-	-	NM_000380	XPA	-	chr9:97674908-97697409	-	-	9.61531	5.94254	10.489	9.55343	7.64194	6.30938	12.6419	10.2334	8.77397	7.9842	10.356	9.65066	9.73217	9.45648	9.74469	11.1383
NM_000381	-	-	NM_000381	MID1	-	chrX:10445309-10833690	-	-	10.4308	6.65216	4.05705	3.35839	12.5158	7.39733	2.74968	2.22735	15.3618	7.2339	2.89978	3.89568	15.0775	10.2428	16.0408	5.23004
NM_000382	-	-	NM_000382	ALDH3A2	-	chr17:19648750-19677595	-	-	11.3949	8.79852	44.7416	37.1394	14.6414	11.3789	34.32	55.915	15.0347	10.8563	45.1586	47.3292	10.618	11.5973	11.5844	7.32002
NM_000383	-	-	NM_000383	AIRE	-	chr21:44285837-44298219	-	-	0.0145433	0	0.11724	0	0.0245056	0.016056	0.180801	0.0143555	0	0.0248259	0.113407	0.0150729	0	0.0322709	0.0193694	0.164325
NM_000384	-	-	NM_000384	APOB	-	chr2:21001428-21044073	-	-	0.0782333	0.0101951	0.00389003	0	0.0641162	0.0192323	0	0	0.0490349	0.024185	0	0	0.0377995	0.0913572	0.0230668	0.0459602
NM_000386	-	-	NM_000386	BLMH	-	chr17:30248194-30292166	-	-	26.5397	20.1579	22.4142	23.941	24.7799	21.7716	19.8951	22.8741	26.5463	19.8751	22.5149	22.5299	23.4761	21.8953	22.6505	22.8837
NM_000387	-	-	NM_000387	SLC25A20	-	chr3:48856922-48898993	-	-	4.26877	2.32899	7.37341	5.82923	4.99768	3.792	6.98615	7.3203	5.79074	3.25471	7.46542	7.79065	5.61468	7.45144	4.89568	8.86922
NM_000388	-	-	NM_000388	CASR	-	chr3:122183682-122286497	-	-	0.0513256	0.00737411	0	0	0.0215311	3.31277e-06	0	0	0.00747194	0.0108392	0	0	1.35667e-07	0.00695532	0	0.00892485
NM_000389	-	-	NM_000389	CDKN1A	-	chr6:36676459-36687339	-	-	120.94	644.903	247.413	227.872	118.549	424.198	211.05	355.252	90.821	491.591	304.926	252.549	81.4436	172.153	77.2855	391.308
NM_000390	-	-	NM_000390	CHM	-	chrX:85861179-86047562	-	-	6.68372	8.38856	3.15557	3.24501	7.21561	7.79655	2.6143	3.19497	8.63186	7.85977	3.25049	2.95979	5.35815	6.74271	5.75631	3.48656
NM_000391	-	-	NM_000391	TPP1	-	chr11:6612765-6619461	-	-	59.3804	170.309	78.1333	72.057	69.8672	129.516	74.7854	69.8339	61.2461	172.05	82.2532	73.0267	36.4196	33.9251	38.7553	33.089
NM_000392	-	-	NM_000392	ABCC2	-	chr10:99782597-99852192	-	-	0.0867299	0.528711	0.0776427	0.0610036	0.107211	0.4283	0.0513584	0.0684881	0.0755053	0.499496	0.0674646	0.0955528	0.106597	0.0448135	0.0537604	0.0163128
NM_000393	-	-	NM_000393	COL5A2	-	chr2:189031914-189179879	-	-	103.205	94.5627	3.87754	2.75544	76.977	101.245	3.05584	3.17795	87.94	69.3543	4.08345	3.83503	110.719	231.299	127.411	231.054
NM_000394	-	-	NM_000394	CRYAA	-	chr21:6560690-6564494	-	-	0	0	0	0.0314256	0	0	0	0	0.0775869	4.23e-07	0	0	0	0	0.0877662	0
NM_000395	-	-	NM_000395	CSF2RB	-	chr22:36913632-36940437	-	-	0.28742	0.183773	0	0	0.473466	0.0577693	0	0	0.744407	0.0223449	0	0	0.0803035	0.122977	0.19093	0.119805
NM_000396	-	-	NM_000396	CTSK	-	chr1:150796207-150808441	-	-	32.5468	108	6.18667	4.85312	37.3336	71.812	6.33336	4.91942	34.1898	80.604	7.01759	4.73984	44.1793	49.901	45.9439	74.5201
NM_000397	-	-	NM_000397	CYBB	-	chrX:37780016-37813461	-	-	1.56336	0.363023	0.00660236	0.00707308	3.7973	0.0489056	0.00654991	0.00727914	7.04626	0.0693557	0	0	0.755645	0.612604	1.03879	0.457818
NM_000398	-	-	NM_000398	CYB5R3	-	chr22:42617839-42649399	-	-	85.9787	78.0195	28.3272	31.5247	93.3645	72.0728	24.9683	31.6925	96.1394	84.0283	26.8885	28.5792	97.9814	116.069	106.51	156.187
NM_000399	-	-	NM_000399	EGR2	-	chr10:62811995-62819167	-	-	65.982	4.46328	7.89566	9.54071	68.2616	9.94824	9.20584	11.6545	59.6298	7.58589	7.43768	6.52701	11.5424	21.7838	11.2606	20.776
NM_000400	-	-	NM_000400	ERCC2	-	chr19:45340739-45370587	-	-	16.853	6.74895	14.5004	14.3549	14.4758	7.6569	14.0493	14.7165	14.3396	6.9164	13.6985	15.8112	9.88536	11.8462	8.61799	15.1722
NM_000401	-	-	NM_000401	EXT2	-	chr11:44095548-44245430	-	-	0.864163	1.35286	0.558531	0.902523	1.01841	0.297495	0.144063	0	0.470998	0.396194	0.189154	0.658407	0.182815	1.2942	1.77442	2.18696
NM_000402	-	-	NM_000402	G6PD	-	chrX:154531389-154565046	-	-	18.6547	18.3607	17.597	14.9106	21.3973	19.5139	17.9297	16.4651	23.9007	16.3534	16.8549	16.8803	20.3776	27.8336	23.9174	46.9332
NM_000403	-	-	NM_000403	GALE	-	chr1:23795598-23800804	-	-	2.19548	1.05169	3.19917	3.09786	2.3346	1.17287	2.75549	2.3025	0.787256	0.742819	1.62191	2.7265	1.46217	4.14119	2.36943	3.58313
NM_000404	-	-	NM_000404	GLB1	-	chr3:32996607-33097230	-	-	23.501	18.6089	25.2159	25.3254	25.1849	16.112	23.0865	26.5982	28.9558	18.0335	28.3173	25.9484	13.2999	19.3651	17.0653	22.3137
NM_000405	-	-	NM_000405	GM2A	-	chr5:151253051-151270392	-	-	25.0115	40.6982	21.3026	22.0922	29.1679	33.957	20.5579	23.5202	29.9735	44.3438	21.592	23.1508	21.4313	21.1269	22.4654	15.5085
NM_000406	-	-	NM_000406	GNRHR	-	chr4:67737380-67756086	-	-	0	0	0	0	0	0	0	0	0	0	0	0	0	0	0	0
NM_000407	-	-	NM_000407	GP1BB	-	chr22:19714463-19724774	-	-	7.05286	7.20789	16.0014	9.6048	8.46141	7.08704	15.2139	11.8936	5.03104	7.14007	14.544	10.6149	6.10929	3.56205	5.19788	10.702
NM_000408	-	-	NM_000408	GPD2	-	chr2:156435452-156586403	-	-	7.91259	7.99428	4.98962	6.99036	8.77113	7.93267	4.01869	4.82327	9.68212	6.60539	4.13393	5.14496	14.0718	9.2004	13.7394	4.59547
NM_000409	-	-	NM_000409	GUCA1A	-	chr6:42155405-42180056	-	-	0.556728	0.294307	0.0321791	0	0.317692	0.356687	0.0637824	0.017727	0.149061	0.24505	0.0350443	0	0.424541	0.0797634	0.359155	0.177638
NM_000410	-	-	NM_000410	HFE	-	chr6:26087280-26095241	-	-	6.41698	3.83982	1.87641	2.25556	5.49665	4.82962	2.64681	3.07669	6.79683	7.21387	2.28526	2.49697	5.24214	6.18142	4.80156	5.75363
NM_000411	-	-	NM_000411	HLCS	-	chr21:36750887-36990245	-	-	5.50261	2.11093	6.6882	6.0796	5.39736	2.65798	5.13448	6.06985	6.4473	2.05833	5.97085	6.86531	3.60671	5.81288	4.35667	3.85023
NM_000412	-	-	NM_000412	HRG	-	chr3:186665951-186678240	-	-	0	0	0	0	0	0	0	0	0	0	0	0	0	0	0	0
NM_000413	-	-	NM_000413	HSD17B1	-	chr17:42551965-42555214	-	-	0.811922	1.07399	1.69697	1.12486	1.08939	1.24486	2.09615	1.40993	1.07	1.14201	1.93483	1.46509	1.01909	1.78514	0.961349	2.52725
NM_000414	-	-	NM_000414	HSD17B4	-	chr5:119452442-119542335	-	-	23.7593	15.3318	25.982	27.1997	27.0571	15.6796	20.7071	24.6296	32.0042	17.0055	25.928	28.1733	16.4039	24.8905	19.9684	23.73
NM_000415	-	-	NM_000415	IAPP	-	chr12:21264599-21395437	-	-	0	0	0	0	0	0	0	0	0	0	0	0	0	0	0	0
NM_000416	-	-	NM_000416	IFNGR1	-	chr6:137197483-137219430	-	-	31.4162	36.9514	15.226	14.4251	29.7113	35.7653	14.8666	17.3118	29.9729	32.9567	15.2396	15.1501	22.9852	24.2159	25.0646	27.271
NM_000417	-	-	NM_000417	IL2RA	-	chr10:6010693-6062370	-	-	0	0	0	0	0	0	0	0	0	0	0	0	0.0103459	0	0	0
NM_000418	-	-	NM_000418	IL4R	-	chr16:27313908-27364778	-	-	7.38038	13.4408	1.76423e-05	1.33738e-05	6.72932	13.4131	9.87408e-06	3.78987e-05	9.12387	10.8522	0.110164	5.6995e-05	13.7551	15.9649	17.0709	15.6478
NM_000419	-	-	NM_000419	ITGA2B	-	chr17:44372181-44389505	-	-	1.84418	2.58173	1.04296	0.679604	1.58678	1.97326	1.38788	0.680242	0.54136	3.02735	1.18102	0.783169	1.25402	0.580862	1.36825	0.232893
NM_000420	-	-	NM_000420	KEL	-	chr7:142941113-142962416	-	-	0	0	0.0116359	0.0249222	0	0	0.0115373	0	0	0	0	0	0	0	0	0
NM_000421	-	-	NM_000421	KRT10	-	chr17:40818116-40836274	-	-	19.513	31.4773	22.7275	22.5223	18.1372	24.9631	28.0248	24.2356	18.5474	25.9356	23.2189	23.5481	21.4341	22.5117	18.4441	30.9237
NM_000422	-	-	NM_000422	KRT17	-	chr17:41619439-41624630	-	-	0.849031	0.209115	0.0200227	0	0.206992	0.320263	0	0	0.582585	0.399717	0	0	1.0117	3.8741	0.984347	13.4893
NM_000423	-	-	NM_000423	KRT2	-	chr12:52644557-52652175	-	-	0	0	0.0123426	0	0	0	0	0	0	0.0117638	0	0	0	0	0	0
NM_000424	-	-	NM_000424	KRT5	-	chr12:52514574-52520459	-	-	0.130638	0.152984	0	0	0.0856047	0.160252	0	0	0.137737	0.123892	0.0141486	0.0300874	0.864445	0.789111	0.328644	0.963549
NM_000425	-	-	NM_000425	L1CAM	-	chrX:153861513-153888973	-	-	0	2.83032e-05	0.163822	0.102823	0	0	0.437085	0.137193	0	0	0.40531	0.0757693	0	0	0	0
NM_000426	-	-	NM_000426	LAMA2	-	chr6:128883140-129516565	-	-	0	13.4583	0.0230698	0.0259539	0	7.55677	9.04033e-05	0.0237437	0	0	0.000160824	0.0243123	0	0	0	0.000830551
NM_000427	-	-	NM_000427	LOR	-	chr1:153259702-153262124	-	-	0.0299988	0.035063	0.0268964	0	0	0.0660717	0.026625	0	0	0.0765272	0.029369	0	0	0.133612	0	0.212305
NM_000428	-	-	NM_000428	LTBP2	-	chr14:74498182-74612331	-	-	69.951	24.0053	1.52834	1.12309	37.6033	30.4191	1.28489	1.59953	48.723	10.4952	1.36682	1.56755	60.1392	171.895	44.9876	157.418
NM_000429	-	-	NM_000429	MAT1A	-	chr10:80271819-80289678	-	-	0	0	0.144501	0.054629	0	0	0.185478	0.178032	0	0	0.138596	0.157103	0.0194659	0	0	0
NM_000430	-	-	NM_000430	PAFAH1B1	-	chr17:2593628-2685615	-	-	38.4398	40.6384	52.5756	50.0332	37.5827	43.6769	47.9672	46.0774	41.5049	41.7494	52.7395	48.2053	43.2876	37.3559	45.1853	28.8741
NM_000431	-	-	NM_000431	MVK	-	chr12:109573694-109597270	-	-	18.7362	5.54773	4.432	4.718	15.6785	4.54697	6.50444	5.77329	20.4877	5.26598	4.94867	5.23788	10.0274	19.5992	9.85772	14.6862
NM_000432	-	-	NM_000432	MYL2	-	chr12:110910819-110920600	-	-	0.0995446	4.00426	0	0	0	2.56787	0	0	0.0588315	0.0421225	0	0	1.60045	61.4119	1.20624	52.7712
NM_000433	-	-	NM_000433	NCF2	-	chr1:183555561-183590921	-	-	0.740614	1.05822e-05	0	0	1.65009	0	0	0	3.01048	2.25619e-05	0	0	0.127239	0	0	1.48095e-05
NM_000434	-	-	NM_000434	NEU1	-	chr6:31859051-31862932	-	-	0.0163368	0.172142	0.0731737	0.0156692	0.0137627	0.0360616	0	0.0483774	0	0.0696883	0.0477965	0	0	0.0543985	0	0.0692384
NM_000435	-	-	NM_000435	NOTCH3	-	chr19:15159632-15200981	-	-	30.4896	32.1106	12.8415	18.2928	37.5523	36.3883	14.7128	14.784	37.7701	36.1116	13.1415	13.8574	32.8064	23.2027	35.5755	15.7222
NM_000436	-	-	NM_000436	OXCT1	-	chr5:41730064-41872236	-	-	10.6571	2.99213	10.3045	12.141	11.308	4.21219	9.07106	11.02	15.0008	4.27933	9.35844	12.0421	9.54239	14.5477	10.847	12.9191
NM_000437	-	-	NM_000437	PAFAH2	-	chr1:25959766-25998157	-	-	3.31821	2.77145	4.39632	3.15677	3.56167	3.14002	3.98535	4.56243	2.87078	2.47473	3.60566	3.78497	3.34641	4.27457	2.97709	2.47472
NM_000438	-	-	NM_000438	PAX3	-	chr2:222199886-222305217	-	-	0.142328	2.05836	0	0	0.362671	1.38844	0	0	0.944927	1.36213	0	0	0.782939	0.919967	1.10759	1.39998
NM_000439	-	-	NM_000439	PCSK1	-	chr5:95885097-96631085	-	-	2.70612	3.44648	0.612517	0.527333	3.27486	4.68919	0.699834	0.464312	3.29828	4.1152	0.624886	0.431509	13.6873	5.01962	16.5547	2.18212
NM_000440	-	-	NM_000440	PDE6A	-	chr5:149857955-149944793	-	-	0.00557289	0.0130668	0.00498892	0	0	0	0	0	0	0	0	0	0.00570756	0.0185104	0.0148037	0.0314448
NM_000441	-	-	NM_000441	SLC26A4	-	chr7:107656515-107717807	-	-	0.0962767	0.173049	0.281563	0.123125	0.0703237	0.1561	0.193836	0.126712	0.0761921	0.186627	0.318343	0.152515	0.0131503	0.0284307	0.0511627	0.05433
NM_000442	-	-	NM_000442	PECAM1	-	chr17:64319415-64390878	-	-	0.287971	0.209018	0.0122752	0.00438423	0.789816	0.303278	0	0.0180478	1.40562	0.136879	0.0266581	0.00471899	0.383767	1.0777	0.588716	2.28222
NM_000443	-	-	NM_000443	ABCB4	-	chr7:87402044-87475703	-	-	1.73704	1.10484	3.8255e-05	3.44303e-05	0.606636	2.70691e-05	0	3.68068e-05	0.70804	0.547349	0	3.75238e-05	0.726909	0.231364	0.593225	5.47286e-05
NM_000444	-	-	NM_000444	PHEX	-	chrX:22032443-22251310	-	-	0.000312572	0.000309844	1.10939	1.15942	4.086e-05	0.000304114	1.04215	1.08792	0.000310867	0.186791	1.01712	1.10135	0.000305655	0.000306321	6.6362e-05	0.000314211
NM_000445	-	-	NM_000445	PLEC	-	chr8:143915146-143976745	-	-	6.28615	5.67409	6.86283	8.7541	8.45184	9.26884	6.79235	6.20053	9.05665	6.57891	7.2151	6.93239	11.7019	5.89516	7.54245	2.23965
NM_000446	-	-	NM_000446	PON1	-	chr7:95298356-95324572	-	-	0.197433	0	0	0.075746	0.0332599	0.0217784	0.0350577	0.0584648	0.023406	0	0.0192728	0	0.0203027	0.0877248	0	0.0837155
NM_000447	-	-	NM_000447	PSEN2	-	chr1:226870571-226896103	-	-	4.01839	1.32574	7.30916	7.6509	4.37748	1.18543	4.06912	7.27924	3.99271	1.83097	6.23019	6.4749	0.894166	4.88297	1.70986	5.49157
NM_000448	-	-	NM_000448	RAG1	-	chr11:36568012-36579760	-	-	0.280291	0.428894	0.0850534	0.0455663	0.272287	0.346714	0.0548593	0.0609618	0.2933	0.353605	0.0461795	0.0539538	0.155659	0.0473293	0.0567742	0.0134013
NM_000449	-	-	NM_000449	RFX5	-	chr1:151340639-151347891	-	-	3.23439	0	1.96812	0.822113	2.52343	0.484683	2.26606	1.93097	2.57188	0.344345	0.687445	1.14125	2.03843	2.09235	1.37522	2.36005
NM_000450	-	-	NM_000450	SELE	-	chr1:169722639-169734079	-	-	0.0413434	0.0290717	0.00740348	0.0158617	0.0487784	0.0091381	0.0146881	0	0.137393	0	0.00804558	0.00854877	0.0254251	0.0183211	0.0109914	0.0116683
NM_000451	-	-	NM_000451	SHOX	-	chrX:624343-659411	-	-	0	0	0	0	0	0	0	0	0	0	0	0	0	0	0	0
NM_000452	-	-	NM_000452	SLC10A2	-	chr13:103043997-103066846	-	-	0	0	0	0	0	0	0	0	0	0	0	0	0	0	0	0
NM_000453	-	-	NM_000453	SLC5A5	-	chr19:17871972-17895174	-	-	0.0180117	0.0527676	0.0161278	0	0.0151786	0.00995158	0.0159971	0.0177791	0.0106879	0	0.00876468	0	0.00923254	0.0698524	0	0.190647
NM_000454	-	-	NM_000454	SOD1	-	chr21:31659621-31668930	-	-	133.934	125.963	158.941	178.571	139.569	114.027	169.154	197.742	133.632	126.219	156.713	187.375	139.024	155.722	138.496	227.378
NM_000455	-	-	NM_000455	STK11	-	chr19:1205798-1228435	-	-	30.2354	38.1394	25.9054	25.6704	27.229	35.9955	27.9948	28.693	27.1943	37.6165	26.1691	24.8639	24.3308	25.4525	23.7165	30.0422
NM_000456	-	-	NM_000456	SUOX	-	chr12:55997258-56005525	-	-	1.06307	1.67655	0.198525	0.132832	1.24573	2.28302	0.533929	0.315839	0.79824	3.37576	0.813563	0.470692	0.298242	0.346	1.34362	0
NM_000457	-	-	NM_000457	HNF4A	-	chr20:44355800-44432845	-	-	0	0	0	8.95409e-07	0	0	1.712e-06	0	0	0	0	0	0	0	0	0
NM_000458	-	-	NM_000458	HNF1B	-	chr17:37686430-37745078	-	-	0	0	0	0	0	0	0	0	0	9.82847e-07	0	0	0	0	0	0
NM_000459	-	-	NM_000459	TEK	-	chr9:27109140-27230178	-	-	3.64126	0.0824138	4.58e-07	4.75221e-07	4.86139	0.255796	8.17951e-05	5.10942e-07	5.72714	0.160028	8.21836e-05	8.58968e-05	1.98834	2.70809	2.34723	3.17348
NM_000460	-	-	NM_000460	THPO	-	chr3:184371934-184379688	-	-	0	0.316097	0.233494	0	0.00803106	0.617353	0.153171	0	0	2.93663e-05	0.000102009	0	0.11916	5.72619e-05	0.000320384	0.575256
NM_000461	-	-	NM_000461	THRB	-	chr3:24117153-24500011	-	-	1.15329	1.95875	0.887403	1.5978	0.349881	1.68128	0.896289	5.59638e-05	1.4267	2.26907	0.842814	1.04151	0.332685	0.568817	0.18749	5.53722e-05
NM_000462	-	-	NM_000462	UBE3A	-	chr15:25337248-25439028	-	-	1.0907	6.98768	1.81362	3.52041	0.839246	2.61848	2.72804	2.94563	1.00049	2.82374	3.70285	2.78071	0.185003	0.883483	1.2299	0
NM_000463	-	-	NM_000463	UGT1A1	-	chr2:233617644-233773305	-	-	0	0	0	0	0	0	0	0	0	0	0	0	0	0	0	0
NM_000465	-	-	NM_000465	BARD1	-	chr2:214725645-214809711	-	-	3.68759	1.23491	3.52338	3.67949	3.76501	1.33982	2.94425	3.06132	4.54676	0.98104	4.47127	3.74173	3.0403	2.38887	3.62717	0.690043
NM_000466	-	-	NM_000466	PEX1	-	chr7:92487022-92528531	-	-	3.59405	3.77601	5.75296	4.66516	2.73607	4.25622	3.77966	5.0686	2.83898	3.22959	5.88679	5.472	4.7873	4.35081	3.84308	2.83655
NM_000474	-	-	NM_000474	TWIST1	-	chr7:19115467-19117672	-	-	29.287	32.7763	3.73029	4.75526	34.8162	21.2255	5.72024	4.60473	37.3447	25.0119	3.81995	3.80366	31.5687	41.9552	33.8619	52.0174
NM_000475	-	-	NM_000475	NR0B1	-	chrX:30304421-30309378	-	-	0	0.285219	0	0.0212569	0.0186657	0.684249	0	0	0.0262679	0.698609	0	0	0.0228063	0.0492649	0.118345	0
NM_000476	-	-	NM_000476	AK1	-	chr9:127866479-127877743	-	-	33.0882	16.1286	17.4466	14.3586	43.6141	22.449	16.9152	16.9212	39.1232	21.782	16.365	15.2717	46.3602	53.0602	49.6814	70.6967
NM_000477	-	-	NM_000477	ALB	-	chr4:73404254-73421412	-	-	0.179001	0.157207	0.0400845	0.0143073	0.0754034	0.279945	0.0132458	0.0147241	0.106155	0.127306	0	0.0309244	0.137864	0.0331025	0.0596074	0
NM_000478	-	-	NM_000478	ALPL	-	chr1:21509364-21578412	-	-	16.5519	2.70757	3.25976	5.25987	30.3706	2.69211	4.07887	4.37986	28.3769	2.59666	3.5586	4.18005	1.42965	6.28174	3.23489	23.0837
NM_000479	-	-	NM_000479	AMH	-	chr19:2249113-2252073	-	-	9.03176	9.2741	9.52241	10.8082	8.11859	14.7749	16.3825	9.31355	6.30259	14.5769	12.3855	11.4102	7.27527	3.56598	5.29014	3.897
NM_000480	-	-	NM_000480	AMPD3	-	chr11:10450320-10507579	-	-	0.518474	0.682061	4.9368e-06	0	1.33477	0.951436	4.23061e-06	0	0.216519	0.442723	1.86804e-05	4.07419e-06	0.291826	1.03678	0.705739	0.323281
NM_000481	-	-	NM_000481	AMT	-	chr3:49416777-49429324	-	-	2.95156	4.06503	4.64151	1.76305	3.57828	0.649237	7.04658	4.13061	4.00611	0.371006	3.30508	0.779099	3.17531	0.861896	3.80296	4.17628
NM_000482	-	-	NM_000482	APOA4	-	chr11:116820701-116823295	-	-	0	0	0	0	0	0	0	0.0240854	0	0	0	0	0	0	0	0
NM_000483	-	-	NM_000483	APOC2	-	chr19:44942237-44949566	-	-	0.237893	0.069261	0.267105	0.114082	0.750097	0	0.527329	0.234814	1.19393	0	0.117429	0.250965	0.30932	0.200043	0.804129	0.169058
NM_000484	-	-	NM_000484	APP	-	chr21:25880549-26171128	-	-	180.067	267.132	127.921	85.4202	202.77	250.884	97.5195	115.741	181.912	317.952	114.845	106.924	129.88	116.826	139.953	117.254
NM_000485	-	-	NM_000485	APRT	-	chr16:88809468-88811934	-	-	38.116	41.371	54.5217	66.4975	42.0693	32.6213	55.6922	74.8994	44.7898	34.6459	59.2962	62.8618	45.1173	66.7731	46.6238	91.8404
NM_000486	-	-	NM_000486	AQP2	-	chr12:49950740-49965682	-	-	0	0	0.0068344	0	0	0	0	0	0	0	0	0	0.015645	0	0	0
NM_000487	-	-	NM_000487	ARSA	-	chr22:50622753-50628173	-	-	5.8461	4.01914	2.94175	3.35772	6.82484	3.41407	3.0703	2.48989	7.54061	3.32654	1.98572	2.65574	4.11461	5.17635	4.11421	8.731
NM_000488	-	-	NM_000488	SERPINC1	-	chr1:173903803-173917378	-	-	0	0	0.0196586	0.0210408	0.0184761	0.0241899	0.0194753	0.0216538	0	0	0	0.022802	0	0.0243807	0	0.0310156
NM_000489	-	-	NM_000489	ATRX	-	chrX:77504877-77786269	-	-	10.4957	8.00897	8.72943	9.80116	9.98692	8.32738	7.67303	7.08758	10.5566	7.82495	8.03066	9.97952	9.05052	7.69454	7.81023	7.4171
NM_000490	-	-	NM_000490	AVP	-	chr20:3082555-3084724	-	-	0	0	0	0	0	0	0	0	0	0	0	0	0	0	0	0
NM_000491	-	-	NM_000491	C1QB	-	chr1:22653188-22661536	-	-	27.7107	11.0304	0	0.0352493	52.8951	3.92151	0.0326111	0	101.652	1.46642	0.0720978	0.0768473	15.723	16.2717	24.5431	18.7446
NM_000492	-	-	NM_000492	CFTR	-	chr7:117479962-117668664	-	-	0.0051117	0	0	0	0	0	0.00908111	0	0	0.00437289	0.00496936	0	0.00523453	0	0.0135767	0
NM_000493	-	-	NM_000493	COL10A1	-	chr6:116100835-116245690	-	-	0.0689179	0.0461447	0	0	0.00829653	0.0761448	0.017488	0	0.198617	0	0	0	0.090861	6.83049	0.0785621	5.3084
NM_000494	-	-	NM_000494	COL17A1	-	chr10:104031287-104085880	-	-	0.184998	0.0262887	0	0	0.524469	0.0185944	0	0	0.984984	0.105494	0	0	0.482287	0.148963	0.446753	0.158158
NM_000495	-	-	NM_000495	COL4A5	-	chrX:108439843-108697545	-	-	25.6971	14.9376	0.451699	0.838898	35.1886	26.7305	0.41826	0.455181	36.763	29.6733	0.621246	0.684666	12.6517	12.3634	16.0498	6.48703
NM_000496	-	-	NM_000496	CRYBB2	-	chr22:25219644-25231869	-	-	0.67015	1.04105	0	0	1.03321	0.734905	0.0495229	0.0551234	0.857624	0.707907	0	0	0.870444	0.500483	0.979327	1.11065
NM_000497	-	-	NM_000497	CYP11B1	-	chr8:142872356-142879820	-	-	0	0	0	0	0	0	0	0	0	0	0	0	0	0	0	0
NM_000498	-	-	NM_000498	CYP11B2	-	chr8:142910558-142917843	-	-	0	0	0	0	0	0	0	0.010986	0	0	0	0	0	0	0	0
NM_000499	-	-	NM_000499	CYP1A1	-	chr15:74719541-74725536	-	-	0.164577	0.0148286	0.192749	0.254992	0.0746674	0	0.157394	0.0874738	0.165207	0.0324307	0.197335	0.209777	0.025984	0.168474	0.117958	0.357513
NM_000500	-	-	NM_000500	CYP21A2	-	chr6:32038315-32109374	-	-	0	0	0	0	0	6.77886e-05	0	0	0	0.0945087	0	0	0	0.0351215	0.0210824	8.02497e-05
NM_000501	-	-	NM_000501	ELN	-	chr7:74027788-74069906	-	-	9.45116	0.00325825	2.11172	2.04787	15.3048	0.598284	4.5721	2.18434	10.6617	0.00375078	0.88066	1.72134	15.4214	9.85679	18.7485	22.0799
NM_000502	-	-	NM_000502	EPX	-	chr17:58192727-58205174	-	-	0	0	0	0	0	0	0	0	0	0	0	0	0	0	0	0
NM_000503	-	-	NM_000503	EYA1	-	chr8:71197432-71362232	-	-	0.998988	0.413069	0	0	0.900566	0.36369	4.57486e-05	0	1.04939	6.44589e-06	0	0	0.37056	0.741231	0.488774	0.0868139
NM_000504	-	-	NM_000504	F10	-	chr13:113122798-113149529	-	-	0.0044753	1.89578e-05	0	8.46255e-06	1.13417e-05	8.14616e-06	0	8.69521e-06	8.44314e-06	0.00448599	0.0449238	0.0046684	0.00374945	7.51562e-06	8.9439e-06	8.21338e-06
NM_000505	-	-	NM_000505	F12	-	chr5:177402137-177409576	-	-	1.2882	0.406049	2.07129	2.09096	0.960004	0.656188	2.46365	2.60834	1.11638	0.394505	2.38387	1.91856	1.01806	0.67828	1.14448	0.933297
NM_000506	-	-	NM_000506	F2	-	chr11:46719165-46739508	-	-	0	0	0	0.000276905	0	0.000207498	0	0	0	0.000195243	0.000245194	0.000243718	0	0	0	0.00026642
NM_000507	-	-	NM_000507	FBP1	-	chr9:94603138-94640249	-	-	0.41955	3.86131e-05	0.0395763	3.81317e-05	0.576515	0.0486969	1.87876e-05	3.70467e-05	0.811334	0.056436	0.0647067	0.045906	0.318078	0.24542	0.412684	0.372099
NM_000508	-	-	NM_000508	FGA	-	chr4:154583127-154590745	-	-	0	0	0	0	0	0	0	0	0	0	0	0	0	0	0	0
NM_000509	-	-	NM_000509	FGG	-	chr4:154604133-154612808	-	-	0	0	0	0	0	0	0	0	0	0	0	0	0	0.044587	0	0.0282154
NM_000510	-	-	NM_000510	FSHB	-	chr11:30231015-30235277	-	-	0	0	0	0	0.000562778	0	0	0	0	0	0	0	0	0	0	0
NM_000511	-	-	NM_000511	FUT2	-	chr19:48695970-48705934	-	-	0	0	0.00467749	0	0	0.0115408	0	0	0	0	0	0.00540464	0	0	0	0
NM_000512	-	-	NM_000512	GALNS	-	chr16:88813733-88856966	-	-	17.2124	8.92225	11.588	14.7906	16.4156	9.00359	12.1776	12.9376	18.2247	8.69514	12.5129	11.7543	9.80623	15.855	11.4606	26.959
NM_000513	-	-	NM_000513	OPN1MW	-	chrX:154182595-154196861	-	-	0	0	0	0	0	0	0	0	0	0	0	0	0	0	0	0
NM_000514	-	-	NM_000514	GDNF	-	chr5:37812676-37839680	-	-	0.174197	1.83924e-06	0.44027	0.162389	0	0	0.400837	0	0	0	0.573301	0.234905	0	0.196381	1.4839e-06	0
NM_000515	-	-	NM_000515	GH1	-	chr17:63917192-63918852	-	-	0.802316	3.10534	0	0	0.315986	3.82734	0	0	0	5.20859	0	0	0.100401	0	6.89421e-05	0
NM_000516	-	-	NM_000516	GNAS	-	chr20:58818917-58911196	-	-	216.171	121.326	208.83	243.685	236.618	130.815	212.064	205.877	249.345	156.905	200.708	197.91	158.877	248.621	157.554	263.124
NM_000517	-	-	NM_000517	HBA2	-	chr16:172846-173710	-	-	0	0	0	0.075608	0	0	0	0	0	0	0	0.0838012	0	0.0887966	0	0
NM_000518	-	-	NM_000518	HBB	-	chr11:5225465-5227071	-	-	0	0	0.0672078	0.0716955	0	0	0	0	0	0	0	0	0	0.0841189	0.20287	0.212975
NM_000519	-	-	NM_000519	HBD	-	chr11:5232828-5234628	-	-	0	0	0	0	0	0	0	0	0	0	0	0	0	0	0	0.077739
NM_000520	-	-	NM_000520	HEXA	-	chr15:72343436-72378788	-	-	58.408	134.576	34.1024	35.172	57.8857	100.346	35.8578	45.3772	51.685	122.37	36.7582	37.6812	54.3021	52.6265	54.1458	64.9585
NM_000521	-	-	NM_000521	HEXB	-	chr5:74627405-74776912	-	-	51.029	54.1227	41.1285	32.5288	53.3301	55.4441	35.8142	44.9765	53.641	57.7148	37.8162	40.1879	53.0242	58.5293	55.5427	73.4899
NM_000522	-	-	NM_000522	HOXA13	-	chr7:27196879-27200106	-	-	0	0	0.165251	0.505621	0	0	0.269177	0.455308	0	0	0.205458	0.286683	0	0	0	0
NM_000523	-	-	NM_000523	HOXD13	-	chr2:176092803-176095938	-	-	0	0	0.0899725	0.770757	0	0	0.0891983	0.736555	0	0	0.139866	0.877402	0	0	0	0
NM_000524	-	-	NM_000524	HTR1A	-	chr5:63960047-63962292	-	-	0	0	0	0	0	0	0	0	0	0	0.014556	0	0	0	0	0
NM_000525	-	-	NM_000525	KCNJ11	-	chr11:17385248-17389331	-	-	1.82728e-06	0.165211	0.811424	0.934763	0.0381261	0.155677	0.823435	0.603315	0.0449354	0.166241	0.655558	0.863022	0	0.167942	0.0503403	0.48126
NM_000526	-	-	NM_000526	KRT14	-	chr17:41582278-41586895	-	-	0.0854526	0	0	0	0.143945	0	0	0	0.227901	0	0	0	0.285722	0.427311	0.370657	0.966448
NM_000527	-	-	NM_000527	LDLR	-	chr19:11089361-11133829	-	-	98.2365	25.8893	3.23767	3.64766	97.5404	15.817	3.07911	1.95831	103.56	22.6411	3.54977	2.07739	32.8882	69.8986	35.391	74.047
NM_000528	-	-	NM_000528	MAN2B1	-	chr19:12646507-12666777	-	-	36.3133	26.9626	11.2445	11.5809	37.5529	23.0225	10.3212	11.9084	41.9092	24.2272	10.8924	10.4202	17.0974	29.1731	20.2744	31.4581
NM_000529	-	-	NM_000529	MC2R	-	chr18:13882043-13915707	-	-	0	0	0	0	0	0	0	0	0	0	0	0	0	0	0	0
NM_000531	-	-	NM_000531	OTC	-	chrX:38352482-38421450	-	-	0	0.0496074	0.0379909	0.0609959	0	0.0467556	0	0.0209244	0	0.0180639	0	0	0	0.0235553	0	0
NM_000532	-	-	NM_000532	PCCB	-	chr3:136250324-136330171	-	-	26.8568	10.4245	55.3004	60.3448	27.1548	11.7837	46.0175	69.3234	29.1858	10.2438	52.855	65.2405	15.0798	26.7082	17.4891	28.0672
NM_000533	-	-	NM_000533	PLP1	-	chrX:103776505-103792618	-	-	7.61762e-05	7.53899e-05	2.54299	3.01506	0.0997109	0.114238	1.8843	2.13308	0	0.692188	4.34063	5.38539	0.136988	7.97938e-05	8.89427e-06	0
NM_000534	-	-	NM_000534	PMS1	-	chr2:189770266-189877629	-	-	4.39649	2.14566	3.75082	3.2929	3.96994	1.43811	3.60767	3.52126	4.95137	1.55503	3.59104	3.58803	2.31199	2.63737	1.98333	2.31783
NM_000535	-	-	NM_000535	PMS2	-	chr7:5973238-6009106	-	-	5.34419	2.60492	8.14412	8.18067	4.50773	4.43246	7.8051	7.30268	4.57059	4.22163	8.77981	6.31165	5.97328	4.2245	3.43969	3.17851
NM_000536	-	-	NM_000536	RAG2	-	chr11:36591942-36659291	-	-	0	0	0	0	0	0	0	0	0	0	0	0.0141673	0	0	0	0
NM_000537	-	-	NM_000537	REN	-	chr1:204154815-204166337	-	-	0	0	0.0217814	0.0233093	0	0	0	0	0	0	0	0	0.0500474	0	0	0
NM_000538	-	-	NM_000538	RFXAP	-	chr13:36819201-36829603	-	-	3.09835	1.68568	3.82434	3.20549	3.34406	1.82008	3.93671	2.98961	3.01523	2.31929	3.45835	2.91916	2.38105	1.38952	1.88383	0.819146
NM_000539	-	-	NM_000539	RHO	-	chr3:129528638-129535344	-	-	0.0593206	0.208471	0	0	0.0699772	0.222766	0	0	0	0.111461	0	0.0122832	0	0	0	0
NM_000540	-	-	NM_000540	RYR1	-	chr19:38433699-38587564	-	-	0.0226744	0.000315213	0.000204075	7.28561e-06	0.0223476	0.000159329	1.71159e-05	0.0392517	0.00389003	0.000112072	0.000133133	0.0287079	2.28171e-05	4.10777e-05	0.00227408	0.000445872
NM_000541	-	-	NM_000541	SAG	-	chr2:233307662-233347055	-	-	0	0.0231508	0	0	0	0	0	0	0	0	0	0	0	0	0	0
NM_000542	-	-	NM_000542	SFTPB	-	chr2:85657316-85668741	-	-	1.1359e-06	0	0	0	0	1.04759e-06	0	0	0	0	0	0	0	1.01564e-06	0	0.0494942
NM_000543	-	-	NM_000543	SMPD1	-	chr11:6390413-6394998	-	-	42.7452	30.2521	35.6035	33.2728	42.3378	27.7508	32.8324	39.3839	44.7032	30.6009	33.4418	35.8403	38.3921	52.8923	42.236	78.7145
NM_000544	-	-	NM_000544	TAP2	-	chr6:32821832-32838823	-	-	0	0.00578763	0.108138	0.11522	0.00412865	0	0.0577496	0.0212227	0.00619506	0	0.162952	0.0451278	0.0142624	0.0109226	0.189975	0.0146044
NM_000545	-	-	NM_000545	HNF1A	-	chr12:120978567-121016502	-	-	0.0449936	0.0443264	0.0404348	0.0544238	0.0373653	0.00866015	0.0503964	0.0280047	0	0.129184	0.0805349	0.0293569	0.0169225	0	0.0480083	0
NM_000546	-	-	NM_000546	TP53	-	chr17:7668401-7703502	-	-	44.9211	71.7663	56.9205	62.7122	42.8587	55.1347	52.8055	59.2703	45.0266	56.7244	57.2581	59.4541	30.3305	38.3656	31.8895	54.7221
NM_000547	-	-	NM_000547	TPO	-	chr2:1413460-1542727	-	-	0	0	0	0	0	0	0	0	0	0	0	0	0	0	0	0
NM_000548	-	-	NM_000548	TSC2	-	chr16:2047988-2135898	-	-	0.630052	0	0.696613	0.202268	0.658289	0.339904	0.348553	0.367949	0.366176	0.303717	0.489346	0.425557	0.12198	0.265644	0	0.298141
NM_000549	-	-	NM_000549	TSHB	-	chr1:115029823-115034309	-	-	0	0	0	0	0	0	0	0	0	0	0	0	0	0	0	0
NM_000550	-	-	NM_000550	TYRP1	-	chr9:12693385-12823060	-	-	0.0569065	0.0133333	0	0	0.0479507	0.0251432	0	0	0.0270078	0.00972156	0	0	0.0467029	0.012618	0.0302869	0
NM_000551	-	-	NM_000551	VHL	-	chr3:10141634-10153670	-	-	18.0871	14.8827	27.273	23.9467	16.7707	14.492	22.7423	23.6145	17.0735	14.1111	25.0948	24.931	12.4565	11.2111	13.0182	9.21566
NM_000552	-	-	NM_000552	VWF	-	chr12:5948873-6124670	-	-	0.168369	0.0822661	0.0470959	0.0639237	0.189229	0.100868	0.0405072	0.0692483	0.104128	0.0990623	0.0613528	0.0542968	0.0861682	0.104807	0.0465594	0.237436
NM_000553	-	-	NM_000553	WRN	-	chr8:30995801-31173761	-	-	4.01349	2.72445	3.66143	3.17822	3.87587	3.6274	3.30274	3.21144	3.6028	3.33022	3.65758	3.81174	4.45195	4.15291	4.27021	2.52989
NM_000554	-	-	NM_000554	CRX	-	chr19:47821841-47843329	-	-	0	0	0	0	0	0	0	0	0	0	0	0	0	0	0	0
NM_000555	-	-	NM_000555	DCX	-	chrX:111293778-111412232	-	-	0	1.14929e-06	0.154428	0	0	2.69268e-06	0.223007	0	0	9.61974e-06	0.115477	0.0647653	3.82875e-07	0	8.26915e-07	0
NM_000557	-	-	NM_000557	GDF5	-	chr20:35433348-35438190	-	-	9.79629	3.52733	0.0385413	0	10.5736	4.00637	0.0127366	0.0141578	13.3212	1.48135	0.0419398	0	5.89062	9.61114	6.49451	13.6939
NM_000558	-	-	NM_000558	HBA1	-	chr16:176650-177522	-	-	0	0	0	0	0	0	0	0	0	0	0	0	0	0	0	0
NM_000559	-	-	NM_000559	HBG1	-	chr11:5248271-5249857	-	-	0	0	0	0	0	0	0	0	0	0	0	0	0	0	0	0
NM_000560	-	-	NM_000560	CD53	-	chr1:110871198-110899936	-	-	1.86938	0.587056	0	0	4.31459	0.0801755	0	0	7.40949	0.135269	0	0	1.20812	0.881813	1.90181	1.38054
NM_000561	-	-	NM_000561	GSTM1	-	chr1:109687795-109693745	-	-	0	0	15.0759	17.5524	0	0	13.1964	16.4175	0.0371467	0	15.5427	20.1752	0.0323665	0	0	0
NM_000562	-	-	NM_000562	C8A	-	chr1:56854769-56918221	-	-	0	0	0	0	0	0	0	0	0	0	0	0	0	0	0	0
NM_000564	-	-	NM_000564	IL5RA	-	chr3:3066323-3110374	-	-	0	1.09709e-05	0	0	0	3.80661e-06	0	0	0	0.000364707	0	0	0	0	0	0
NM_000565	-	-	NM_000565	IL6R	-	chr1:154405192-154469450	-	-	2.44739	2.77544	0.597872	0.151192	4.59436	2.49469	6.50807e-05	0.628549	4.38716	3.33529	0.303865	0.669968	2.15455	1.85901	3.78735	2.62195
NM_000566	-	-	NM_000566	FCGR1A	-	chr1:149782688-149812373	-	-	0.247342	0.0543031	0	0	0.403732	0	0	0	0.586704	0	0	0	0.0476319	0	0.164757	0
NM_000567	-	-	NM_000567	CRP	-	chr1:159712288-159714589	-	-	0	0	0	0	0	0	0	0	0	0	0	0	0	0	0	0
NM_000569	-	-	NM_000569	FCGR3A	-	chr1:161541760-161550623	-	-	0.195835	0	2.41562e-07	2.8822e-07	0.372629	0	0	0	0	0	0	1.8862e-07	0	0	0	0
NM_000570	-	-	NM_000570	FCGR3B	-	chr1:161623197-161631963	-	-	0.0156866	0	0	2.61317e-05	0.0264688	0	0	0	0.130627	0	0	2.5256e-05	0.0161142	0	0	2.73964e-05
NM_000572	-	-	NM_000572	IL10	-	chr1:206767602-206772494	-	-	3.28482	2.78835	0	0	2.40497	6.55821	0	0	2.23943	2.14038	0	0	5.12457	1.5985	6.81986	0.728453
NM_000573	-	-	NM_000573	CR1	-	chr1:207496127-207641765	-	-	0.0575726	0.0126573	0	0	0.154689	0.00397815	0	0	0.228488	0	0	0	0.00736497	0.035838	0.0143278	0.0202965
NM_000574	-	-	NM_000574	CD55	-	chr1:207321471-207360966	-	-	5.12159	4.09997	2.41883e-07	0	7.81603	5.00128	0.0248217	0	6.62924	4.486	0.0456172	0.024297	3.04096	3.7876	3.60032	6.13057
NM_000575	-	-	NM_000575	IL1A	-	chr2:112773914-112785398	-	-	0.211776	0.195872	0.049908	0.0320721	0.657443	0.123123	0.0296962	0.0110022	0.357078	0.47606	0.0542708	0.0576831	0	0.0741394	0	0.0314701
NM_000576	-	-	NM_000576	IL1B	-	chr2:112829759-112836779	-	-	1.65717	0.526147	0	0	3.54882	0.313169	0.0210158	0	3.64713	0.241938	0	0	0.0487441	0.0526429	0	0.368269
NM_000577	-	-	NM_000577	IL1RN	-	chr2:113117892-113134016	-	-	0.0589524	0.00711268	0	0	0.263218	0.00722411	0	0	0.35131	0.117887	0	0	0.268149	1.66418	0.821095	7.12773
NM_000578	-	-	NM_000578	SLC11A1	-	chr2:218382028-218396894	-	-	0.449338	0.341316	0.111756	0.063849	0.750335	0.0643715	0.110858	0.131418	1.32337	0.0995803	0.0809668	0.0516187	0.22175	0.21203	0.575185	0.0821961
NM_000579	-	-	NM_000579	CCR5	-	chr3:46364659-46407059	-	-	1.65229e-05	0	0	0	1.80796e-05	0	0	0	1.74196e-05	0	0	0	1.79907e-05	1.94274e-05	1.88565e-05	0
NM_000581	-	-	NM_000581	GPX1	-	chr3:49357175-49358358	-	-	191.659	293.454	164.147	178.139	197.044	232.058	175.39	237.348	222.725	231.437	161.939	196.163	211.174	361.319	222.387	538.401
NM_000582	-	-	NM_000582	SPP1	-	chr4:87975649-87983411	-	-	16.7899	4.36359	6.83822	2.53587	31.3942	2.68526	5.55978	7.17342	44.7245	1.65094	5.87854	4.26032	14.2752	11.3578	25.2774	42.3686
NM_000583	-	-	NM_000583	GC	-	chr4:71741693-71805520	-	-	0	0	0	0	0	0	0	0	0	0	0	0	0	0	0	0
NM_000584	-	-	NM_000584	CXCL8	-	chr4:73740505-73743716	-	-	17.497	5.19625	0.200767	0.0390734	16.5218	7.41392	0.198925	0.0402119	15.9608	4.42702	0.437518	0	2.01119	4.39015	1.16861	19.8666
NM_000585	-	-	NM_000585	IL15	-	chr4:141636595-141733987	-	-	0.0101081	0.0795244	0.0707435	0.0378243	4.71984e-05	0.155159	0.210953	0.0167462	6.265e-06	0.1443	8.7919e-06	0.027561	0.000287321	0.194192	0.200153	0.0579942
NM_000586	-	-	NM_000586	IL2	-	chr4:122451470-122456495	-	-	0	0	0	0	0	0	0	0	0	0	0	0	0	0	0	0
NM_000587	-	-	NM_000587	C7	-	chr5:40909496-40982941	-	-	0	0	0	0	0	0	0	0	0.00945432	0.0136192	0	0	0	0.0441205	0	0
NM_000588	-	-	NM_000588	IL3	-	chr5:132060653-132063203	-	-	0	0	0	0	0	0	0	0	0	0	0	0	0	0	0	0
NM_000589	-	-	NM_000589	IL4	-	chr5:132673985-132682678	-	-	0	0	0	0	0	0	0	0	0	0	0	0	0.0797138	0	0	0
NM_000590	-	-	NM_000590	IL9	-	chr5:135892245-135895827	-	-	0	0	0	0	0	0	0	0	0	0	0	0	0	0	0	0
NM_000591	-	-	NM_000591	CD14	-	chr5:140631727-140633701	-	-	1.94668	0.972476	0.555546	0.481161	2.30308	1.24693	0.816096	0.000339544	4.27571	0.525656	0.667561	0.488742	0	0.610597	0.373612	0
NM_000593	-	-	NM_000593	TAP1	-	chr6:32840716-32853971	-	-	1.13964	2.22956	2.7871e-06	0.0106124	1.66887	2.29778	0.00982625	0.0327662	1.45725	2.3251	0.0430856	0.0114528	1.10092	1.04259	1.39844	0.812218
NM_000594	-	-	NM_000594	TNF	-	chr6:31575566-31578335	-	-	0	0	0	0	0	0	0	0	0	0	0	0	0	0	0	0
NM_000595	-	-	NM_000595	LTA	-	chr6:31572098-31574323	-	-	0	0	0	0	0	0	0	0	0	0.021485	0	0	0	0	0	0
NM_000596	-	-	NM_000596	IGFBP1	-	chr7:45888359-45893668	-	-	0	0.0247517	0	0.0405785	0.0356336	0.163302	0	0	0.0250746	0.0721047	0	0	0.326427	1.52786	0.649306	2.54188
NM_000597	-	-	NM_000597	IGFBP2	-	chr2:216632827-216664435	-	-	473.421	269.925	1117.25	1975.86	609.601	382.789	1321.85	1699.27	652.146	503.814	1333.94	1430.65	346.129	478.199	480.602	763.761
NM_000598	-	-	NM_000598	IGFBP3	-	chr7:45912244-45921272	-	-	25.1655	35.4848	155.891	110.187	14.1359	43.292	307.646	159.777	13.5787	35.0276	84.0358	137.967	64.0847	82.6415	53.4235	88.2276
NM_000599	-	-	NM_000599	IGFBP5	-	chr2:216672104-216695549	-	-	663.772	483.927	964.361	976.19	853.17	652.631	1113.94	934.658	1104.7	992.802	1022.17	891.122	355.605	300.005	420.204	163.712
NM_000600	-	-	NM_000600	IL6	-	chr7:22725394-22732002	-	-	1.91554	3.44952	1.09813	1.17463	2.56436	4.87487	0.94756	1.98377	1.56178	5.89926	1.07643	1.90018	0.453606	1.15425	0.672647	2.88966
NM_000601	-	-	NM_000601	HGF	-	chr7:81702127-81770198	-	-	0.0387424	2.01536e-05	0	0	0.000839765	0.20641	0	0	0.312913	0.411626	0	0	0.560791	0.287102	0.562577	5.07762e-05
NM_000602	-	-	NM_000602	SERPINE1	-	chr7:101127088-101139266	-	-	315.736	819.265	30.3565	25.3307	399.982	962.025	30.2881	32.729	243.017	753.165	33.9939	22.6495	729.44	1223.56	901.365	1917.02
NM_000603	-	-	NM_000603	NOS3	-	chr7:150991055-151024499	-	-	0.425635	0.12042	0.0197108	0	0.383452	0.137893	0.0130362	0.00724377	0.304872	0.156862	0	0.00758496	0.180472	0.162566	0.35108	0.331339
NM_000605	-	-	NM_000605	IFNA2	-	chr9:21384254-21385397	-	-	0.0656009	0	0	0	0.0276121	0	0	0	0	0.0278726	0	0	0	0	0	0
NM_000606	-	-	NM_000606	C8G	-	chr9:136945245-136946974	-	-	0.092248	0	0.124187	0.132715	0	0.0506607	0.286405	0.273166	0	0.0390691	0.0453627	0	0.0477928	0	0	0.327163
NM_000607	-	-	NM_000607	ORM1	-	chr9:114323022-114326479	-	-	0	0	0	0	0	0	0	0	0	0	0	0	0.0507787	0.0547642	0	0
NM_000608	-	-	NM_000608	ORM2	-	chr9:114329788-114333256	-	-	0	0	0	0	0	0	0	0	0	0	0	0	0	0	0	0
NM_000609	-	-	NM_000609	CXCL12	-	chr10:44370152-44385097	-	-	0.268527	0.791991	0.0586419	0.0783657	0.272815	1.01954	5.21373e-06	0.0733002	0.675713	0.389428	4.99939e-06	0.118266	0.291395	7.66663	0.811957	8.58209
NM_000610	-	-	NM_000610	CD44	-	chr11:35138869-35232402	-	-	0	0.329212	0	0	0.110711	0.281345	0	0.0220837	0.0638727	0.28332	0	0.0292126	0.206225	0	0.24751	0.0836037
NM_000611	-	-	NM_000611	CD59	-	chr11:33703009-33736479	-	-	35.9215	44.3517	21.6778	20.5067	34.9747	38.4542	20.7564	20.2542	39.4783	46.303	22.6774	21.9027	43.9347	53.946	38.8238	91.9924
NM_000612	-	-	NM_000612	IGF2	-	chr11:2129111-2161209	-	-	19.696	7.45454	0.072074	0.0372483	11.5	3.41106	0.133375	0	6.01703	0.795137	0	0.0400215	4.71876	54.8652	2.81418	37.2583
NM_000613	-	-	NM_000613	HPX	-	chr11:6431037-6441024	-	-	0.733087	1.53888	0.386427	0.517007	0.889834	1.78327	0.842243	0.425657	0.511137	1.67183	0.821277	0.605016	0.598964	0.287531	0.17267	0.182896
NM_000614	-	-	NM_000614	CNTF	-	chr11:58579113-58625732	-	-	0	0	0.226887	0	0	0	0.0783322	0.244154	0.134528	0	0.37391	0.179875	0.365882	0.161597	0.396503	0.14054
NM_000615	-	-	NM_000615	NCAM1	-	chr11:112959279-113278436	-	-	35.6729	16.3704	89.4989	91.2146	34.5403	19.8275	86.688	77.1327	30.1159	21.7799	85.381	82.1997	27.4881	29.4222	27.0106	14.6916
NM_000616	-	-	NM_000616	CD4	-	chr12:6789471-6820810	-	-	2.03501	1.40599	0.0653808	0.110121	4.06416	0.784084	0	7.19938e-06	9.18974	0.67353	0	0	1.38084	0.83236	1.62833	0.869227
NM_000617	-	-	NM_000617	SLC11A2	-	chr12:50979782-51028275	-	-	2.77032	4.70814	4.57457	5.21213	3.77752	3.0587	4.01842	4.81675	3.63672	3.23534	4.17942	5.33907	1.51611	2.37604	2.28472	1.84212
NM_000618	-	-	NM_000618	IGF1	-	chr12:102395866-102480645	-	-	0.0380478	8.31834e-05	6.41762e-05	6.03792e-05	0.156727	0.0270709	6.34452e-05	0	0.365522	8.29355e-05	8.31423e-05	0.0295835	6.30211e-05	0.336899	6.1645e-05	0.315175
NM_000619	-	-	NM_000619	IFNG	-	chr12:68154769-68159741	-	-	0	0	0	0	0.0257419	0	0	0	0	0	0	0	0	0	0	0
NM_000620	-	-	NM_000620	NOS1	-	chr12:117208141-117361802	-	-	0.0634695	9.72298e-07	9.90637e-07	8.7483e-07	0.0180438	9.3791e-07	8.85293e-07	0	0.0503759	9.13575e-07	0.00943329	9.47798e-07	0.0538996	0.0939172	1.361e-06	0.0298271
NM_000621	-	-	NM_000621	HTR2A	-	chr13:46831541-46897076	-	-	0.312467	0.156021	2.29849e-06	0.00555003	0.234095	0.172731	0	0	0.377815	0.133631	0	0	0.918625	0.4677	0.830084	0.172081
NM_000623	-	-	NM_000623	BDKRB2	-	chr14:96204797-96244329	-	-	0.668698	2.19985	0.265334	0.0218652	1.22957	1.49498	0.256472	0.195019	0.883899	1.79307	0.21438	0.102104	0.739763	7.13773	0.979599	8.33102
NM_000624	-	-	NM_000624	SERPINA5	-	chr14:94581368-94593120	-	-	2.19943	3.42872	0.153509	0.0547937	3.28494	3.1221	0.0634119	0.380634	1.05032	5.05913	0.125282	0.399614	2.2582	0.903139	2.3965	0.121025
NM_000625	-	-	NM_000625	NOS2	-	chr17:27756765-27800529	-	-	0.310849	0.293244	0.570197	0.443588	0.159739	0.310053	0.592593	0.449027	0.161982	0.175014	0.516298	0.470184	0.963399	0.428302	0.362739	0.106978
NM_000626	-	-	NM_000626	CD79B	-	chr17:63928737-63932344	-	-	1.94618	0.709309	0	0	3.48822	13.6276	0	0	1.20681	19.8732	0.0275466	0	2.97756	0.25177	2.14465	0.442655
NM_000627	-	-	NM_000627	LTBP1	-	chr2:32947301-33399508	-	-	31.6941	23.9606	0	0	26.9492	27.1325	0	0	33.7991	18.7673	0	0	37.3018	61.9032	48.6925	56.6276
NM_000628	-	-	NM_000628	IL10RB	-	chr21:33266359-33297234	-	-	24.5094	29.8914	11.5311	10.2795	22.6514	26.5288	11.7062	13.2366	22.7603	23.9125	11.404	10.8316	20.8134	21.2516	20.7233	24.1503
NM_000629	-	-	NM_000629	IFNAR1	-	chr21:33324908-33359822	-	-	13.5902	13.9854	17.3415	17.8454	15.0011	14.9188	14.9092	19.2894	16.495	13.9405	16.4124	18.2137	12.9266	14.6351	13.9288	10.3538
NM_000631	-	-	NM_000631	NCF4	-	chr22:36860987-36878017	-	-	0.359621	0.030032	0	0	1.32872	0.0566068	0	0	1.64348	0	0	0	0.0793738	0.08572	0.0537509	0.109009
NM_000632	-	-	NM_000632	ITGAM	-	chr16:31259966-31332892	-	-	0.465333	0.121594	0	0	0.787701	0.0665504	0.00891233	0.00330154	1.15223	0.0400418	0	0.00345572	0.0856631	0.122302	0.133314	0.176127
NM_000633	-	-	NM_000633	BCL2	-	chr18:63123345-63319380	-	-	3.40036	1.63051	1.04017	1.24538	4.37271	1.53035	0.896448	0.782491	4.10673	0.98477	0.984257	1.04581	0.802166	1.16004	1.16623	0.588139
NM_000634	-	-	NM_000634	CXCR1	-	chr2:218162844-218166993	-	-	0	0	0	0	0.0112413	0.0147326	0	0	0	0	0	0.0138213	0	0	0	0
NM_000635	-	-	NM_000635	RFX2	-	chr19:5978402-6110653	-	-	5.74044	9.7191	5.24805	5.81834	7.79677	12.6649	7.70982	4.33076	4.44813	14.032	6.44212	6.6284	7.21625	4.75879	16.8759	4.01994
NM_000636	-	-	NM_000636	SOD2	-	chr6:159679115-159693321	-	-	107.925	284.95	23.3748	12.8963	103.453	197.509	17.573	18.2543	96.1522	260.258	23.8723	15.1272	70.1767	100.627	82.3919	37.7564
NM_000637	-	-	NM_000637	GSR	-	chr8:30678062-30727969	-	-	14.7341	19.6095	18.0756	19.8923	16.9978	17.5259	16.8052	21.5325	17.789	15.7038	17.6496	19.7039	14.3816	15.9345	15.4116	15.5727
NM_000638	-	-	NM_000638	VTN	-	chr17:28367277-28370352	-	-	0.103805	0	0.446478	0.477905	0.122405	0.068692	0.774139	0.49183	0.0984407	0.10616	0.750071	0.819641	0.128133	0	0.0831102	0.14674
NM_000639	-	-	NM_000639	FASLG	-	chr1:172659007-172666872	-	-	0	0	0	0	0	0	0	0	0	0	0	0	0	0.000228356	0	0.000258403
NM_000640	-	-	NM_000640	IL13RA2	-	chrX:115003974-115017644	-	-	0	0	4.39926	2.3914	0	0	2.0035	2.82376	0	0	4.54304	3.60702	0.0270392	0	0	0
NM_000641	-	-	NM_000641	IL11	-	chr19:55364381-55370463	-	-	2.35374	0.550774	0.414046	0.228441	2.92646	1.25291	0.621995	0.468906	1.42922	1.78129	0.600759	0.333857	17.6775	15.5112	7.94495	81.6125
NM_000642	-	-	NM_000642	AGL	-	chr1:99850083-99924023	-	-	4.48825	1.288	1.61866	2.13251	3.83339	1.66804	1.20745	1.20971	5.33488	1.32026	1.57478	1.93408	3.51229	3.75302	3.74593	1.37856
NM_000643	-	-	NM_000643	AGL	-	chr1:99850083-99924023	-	-	0.199381	0	0	8.6689e-05	0.00236758	0	0.000792997	0.000442853	0.000110617	0	3.0359e-05	2.9597e-05	0	0.0888051	0	0.106463
NM_000644	-	-	NM_000644	AGL	-	chr1:99850083-99924023	-	-	5.15196e-05	6.10329e-05	3.5687e-05	0	0.692912	0	0.000283115	0.358605	0.111962	4.94474e-05	0.000133172	2.11655e-05	0	0	0	0
NM_000645	-	-	NM_000645	AGL	-	chr1:99850083-99924023	-	-	0	0	0	0	0	0	0	0	0	0	0	0	0	0	0	0
NM_000646	-	-	NM_000646	AGL	-	chr1:99850083-99924023	-	-	0.0557028	0	0	0.0831948	0.0713195	0	0	0	0	0.069765	0	0.074026	0	0	0	0
NM_000651	-	-	NM_000651	CR1	-	chr1:207496127-207641765	-	-	1.28775e-06	1.25953e-06	0	0	0	1.39279e-06	0	0	0.0534633	0	0	0	1.32736e-06	1.39764e-06	1.341e-06	1.32325e-06
NM_000655	-	-	NM_000655	SELL	-	chr1:169690664-169711702	-	-	0.666699	0.145318	0	1.19069e-05	0.768076	0.276041	1.20039e-05	0	1.29122	0.19647	7.71e-06	0	1.271	3.84864	1.5399	1.60234
NM_000657	-	-	NM_000657	BCL2	-	chr18:63123345-63319380	-	-	1.26325	0.693235	0.297153	0.367196	0.648455	0.395974	0.150095	0.377119	1.67167	0.314771	0.1448	0.31184	1.02542	0.357871	1.21991	0.279952
NM_000660	-	-	NM_000660	TGFB1	-	chr19:41330530-41353933	-	-	30.0015	119.554	31.6709	35.1689	26.7767	77.2975	30.1078	34.5645	24.77	81.5065	30.8621	31.5761	76.7059	87.2885	68.0357	128.589
NM_000661	-	-	NM_000661	RPL9	-	chr4:39454124-39458948	-	-	161.483	201.465	118.074	115.598	194.682	180.91	131.988	151.968	150.299	201.526	125.707	143.202	249.537	211.834	188.13	283.618
NM_000662	-	-	NM_000662	NAT1	-	chr8:18170461-18223689	-	-	1.31825	0.943477	0.344968	0.352478	0.526691	1.05664	0.247262	0.477981	1.21943	1.13949	0.487349	0.431858	0.749828	2.09268	1.28413	2.10353
NM_000663	-	-	NM_000663	ABAT	-	chr16:8674586-8784575	-	-	0.0680914	0	2.07097	0.851205	0.0536967	0	2.41065	0.608812	0.075614	0	3.36266	0.465706	0.0336678	0	0	0
NM_000665	-	-	NM_000665	ACHE	-	chr7:100889993-100896133	-	-	0.203007	1.02596	5.9241	3.7835	0.376569	1.00441	8.32298	4.4871	0.00275179	0.702149	8.31701	5.51872	0.0662921	0.0619586	0.506706	1.44713
NM_000666	-	-	NM_000666	ACY1	-	chr3:51975025-51989202	-	-	13.5404	6.2201	10.6444	12.7278	13.9949	7.23524	10.4045	16.6085	13.8879	5.7144	10.7796	14.5799	11.2325	16.9738	12.9159	20.1295
NM_000667	-	-	NM_000667	ADH1A	-	chr4:99088856-99301356	-	-	0	0	0	0	0	0	0	0	0	0	0	0	0	0	0	0
NM_000668	-	-	NM_000668	ADH1B	-	chr4:99306386-99321442	-	-	0	0	0	0	0	0	0	0	0	0	0	0	0	0	0	0
NM_000669	-	-	NM_000669	ADH1C	-	chr4:99336491-99353045	-	-	0.000284108	0.00022312	0	0.00024616	0	0.000240689	0	0	0	0.000293719	0	0	7.7274e-07	0.000216399	0	0.000248433
NM_000670	-	-	NM_000670	ADH4	-	chr4:99088856-99301356	-	-	0.101683	0.0396602	0.0151601	0.0324848	0.0285325	0	0.0300733	0.0167006	0.0803765	0	0.0165034	0.0879242	0	0.187096	0	0.338202
NM_000671	-	-	NM_000671	ADH5	-	chr4:99070978-99088788	-	-	54.9779	59.6062	53.537	60.2221	55.3345	52.6006	50.8001	65.3032	61.8163	53.7661	55.9075	64.0542	57.0169	57.4916	51.9059	59.471
NM_000672	-	-	NM_000672	ADH6	-	chr4:99088856-99301356	-	-	0	0	0	0	0	0	0	0	0	0	0	0	0	0	0	0
NM_000673	-	-	NM_000673	ADH7	-	chr4:99412260-99435510	-	-	0	0	0	0	0	0	0	0	0	0	0	0	0	0	0	0
NM_000674	-	-	NM_000674	ADORA1	-	chr1:203127707-203167405	-	-	1.34979	1.20685	8.38384	12.6103	1.2947	0.568691	7.4697	11.8566	2.32476	0.774017	10.867	14.96	1.66301	3.48462	1.07108	1.22388
NM_000675	-	-	NM_000675	ADORA2A	-	chr22:24270816-24495074	-	-	0	0	0	0	0	0	0	0	0	0	0	0	0	0	0	0
NM_000676	-	-	NM_000676	ADORA2B	-	chr17:15944916-15975896	-	-	14.1499	21.3892	3.77547	3.51923	15.255	26.6153	3.49971	4.19551	17.036	21.8562	4.165	2.97866	26.7172	18.2535	27.5852	18.8913
NM_000677	-	-	NM_000677	ADORA3	-	chr1:111483347-111564003	-	-	1.00041	0.0653896	0	0	1.70481	0.0659344	0	0	2.37579	0.0733005	0	0	0.689915	0.408234	0.713847	0.265119
NM_000678	-	-	NM_000678	ADRA1D	-	chr20:4220630-4249012	-	-	3.89318	0.0868635	0.09962	0.035563	2.86378	0.46409	0.0658544	0.0853978	3.00589	0.464395	0.0601984	0.0383951	0.748272	1.72688	1.13502	2.47799
NM_000679	-	-	NM_000679	ADRA1B	-	chr5:159916732-159973010	-	-	15.1627	3.22037	0	0.014258	23.4699	7.84435	0	0	31.9839	7.26958	0	0	16.5017	28.6996	21.7804	21.1435
NM_000680	-	-	NM_000680	ADRA1A	-	chr8:26748149-26865405	-	-	0	0	0.144543	0.0878585	0	0	0	0.0867691	0	0	0.0369775	0.0448014	0	0	0	0
NM_000681	-	-	NM_000681	ADRA2A	-	chr10:111077031-111080904	-	-	23.256	0.892019	0.607418	0.325344	27.3378	2.11206	0.440884	0.342988	22.1913	1.04666	0.37835	0.359246	14.8394	14.0416	13.4169	7.89208
NM_000682	-	-	NM_000682	ADRA2B	-	chr2:96112874-96116245	-	-	2.53233	1.82084	0.0515351	0.00920026	5.32683	2.45884	0.0255574	0.0284049	6.08995	2.59021	0.0466841	0.0595332	4.78977	2.49805	7.04125	0.324921
NM_000683	-	-	NM_000683	ADRA2C	-	chr4:3766568-3768526	-	-	1.47902	0.468496	0.467654	0.717639	1.92019	0.576037	1.12784	0.429388	0.618993	0.400711	0.967541	0.704107	1.16228	0.57954	0.742234	0.122928
NM_000684	-	-	NM_000684	ADRB1	-	chr10:114044046-114046908	-	-	0.114417	0.0268078	0.471338	0.384096	0.192819	0.151658	0.233706	0.271054	0.32581	0.0879567	0.468002	0.414536	0.211281	0.0126851	0.30448	0.0161529
NM_000685	-	-	NM_000685	AGTR1	-	chr3:148697870-148743003	-	-	0.378287	0.631314	0	0	0.0837807	0.984043	0	0	0.500471	0.656266	0	0	0.195887	0	0.52777	0.413987
NM_000686	-	-	NM_000686	AGTR2	-	chrX:116170704-116174972	-	-	0	0	0	0	0	0	0	0	0	0	0	0	0	0	0	0
NM_000687	-	-	NM_000687	AHCY	-	chr20:34280264-34311802	-	-	46.1544	48.9484	60.0038	74.7442	56.1659	42.8863	55.6179	74.4134	57.8457	47.932	60.5598	72.2841	44.1966	56.5174	45.5701	70.4812
NM_000688	-	-	NM_000688	ALAS1	-	chr3:52198082-52214327	-	-	3.00145	6.14275	10.1589	7.2302	1.92248	4.36469	7.40933	10.0416	2.12349	5.08289	9.25115	7.96902	1.65805	2.10074	2.36687	2.42244
NM_000689	-	-	NM_000689	ALDH1A1	-	chr9:72900661-72953317	-	-	0.211037	0.131813	0.0252031	0.0134943	0.521555	0.139803	0.0249869	0	1.35177	0.120096	0	0	0.129998	1.09253	0.0936757	1.15243
NM_000690	-	-	NM_000690	ALDH2	-	chr12:111766886-111809985	-	-	31.0784	22.7816	27.6046	33.3764	34.0034	24.4004	22.2269	29.8328	40.9655	34.0143	26.8308	26.7445	15.9555	20.5937	17.6084	21.4689
NM_000691	-	-	NM_000691	ALDH3A1	-	chr17:19737984-19748433	-	-	0.0267349	0.0203597	0.887069	0.651677	0.0206065	0.0237763	0.534299	0.86227	0.0259414	0.186963	0.648659	1.45142	0.0263925	0.00950056	0.0275057	0
NM_000692	-	-	NM_000692	ALDH1B1	-	chr9:38392663-38398665	-	-	24.8074	21.7334	11.3876	10.427	17.8654	23.656	10.4648	10.5842	17.9713	17.3428	9.87224	11.8313	26.2267	52.7506	22.2632	46.6809
NM_000693	-	-	NM_000693	ALDH1A3	-	chr15:100879691-100916625	-	-	21.0275	5.58402	0.43119	0.496405	17.3315	5.82872	0.427703	0.452404	19.1899	1.86089	0.268606	0.195598	4.77513	11.2071	8.72455	19.459
NM_000694	-	-	NM_000694	ALDH3B1	-	chr11:68008546-68029282	-	-	4.8857	3.55117	3.19563	1.45378	5.60165	3.49653	2.09024	2.5029	5.83458	1.29018	1.35807	1.1029	3.27331	5.18602	5.39054	8.06566
NM_000695	-	-	NM_000695	ALDH3B2	-	chr11:67662161-67681214	-	-	0	0	0	0	0	0	0	0	0	0	0	0	0	0	0	0
NM_000696	-	-	NM_000696	ALDH9A1	-	chr1:165662211-165698663	-	-	50.2819	30.5331	32.5527	32.7112	58.4754	35.8297	29.6265	30.523	61.5201	37.7673	28.9158	30.5761	37.0609	46.416	41.3087	46.4748
NM_000697	-	-	NM_000697	ALOX12	-	chr17:6985122-7012334	-	-	0	0.0165613	0.0126665	0	0.0119145	0.0156135	0	0	0.0503231	0	0	0	0	0.0156883	0	0
NM_000698	-	-	NM_000698	ALOX5	-	chr10:45374175-45453121	-	-	2.50694e-05	0	0	0	0	0	0	0	2.14264e-05	0	0	0	0	7.24171e-05	0	0
NM_000699	-	-	NM_000699	AMY2A	-	chr1:103617331-103625780	-	-	0	0	0	0	0	0	0	0	0	0	0	0	0	0	0	0
NM_000700	-	-	NM_000700	ANXA1	-	chr9:73151730-73170394	-	-	238.788	222.192	100.211	140.545	332.702	235.611	95.5523	148.066	298.282	238.915	115.364	132.937	475.262	566.476	484.591	831.414
NM_000701	-	-	NM_000701	ATP1A1	-	chr1:116373172-116418622	-	-	158.942	172.951	222.617	230.282	143.599	161.656	183.223	270.692	137.619	172.876	228.59	274.791	155.225	146.108	173.15	170.246
NM_000702	-	-	NM_000702	ATP1A2	-	chr1:160115729-160143584	-	-	35.473	60.0924	64.7987	65.3359	73.5627	76.8556	29.4332	30.2195	76.6892	146.702	92.03	58.528	29.483	15.5942	40.0439	6.35674
NM_000704	-	-	NM_000704	ATP4A	-	chr19:35550192-35563658	-	-	0.0362069	0.0636434	0.00810498	0	0.0381399	0.0700154	0.0241179	0.0268046	0	0.0309443	0	0.0280836	0.0185594	0	0.0120352	0
NM_000705	-	-	NM_000705	ATP4B	-	chr13:113648805-113658198	-	-	0	0	0	0.0227064	0.0598116	0.0521949	0	0	0	0.0201615	0	0	0.0243721	0	0	0.066958
NM_000706	-	-	NM_000706	AVPR1A	-	chr12:63142758-63152810	-	-	0.0119089	0.00465471	0	0	0.010038	0	0	0	0.00942679	0	0	0	0.00406368	0	0.0105396	0.0111967
NM_000707	-	-	NM_000707	AVPR1B	-	chr1:206109848-206117048	-	-	0	0	0	0	0	0.0644534	0	0	0	0	0.0190104	0	0	0	0	0
NM_000709	-	-	NM_000709	BCKDHA	-	chr19:41397788-41425005	-	-	33.0099	46.5115	37.5768	46.2408	32.0373	43.8163	40.8613	49.0213	24.3201	42.5017	40.3065	37.8625	36.7443	32.1301	35.3335	29.704
NM_000710	-	-	NM_000710	BDKRB1	-	chr14:96256209-96264763	-	-	0.16798	1.14559	0.0501965	0	0.377172	0.5243	0	0	0.0663272	1.35763	0	0	0.115433	1.46448	0.336977	4.35779
NM_000712	-	-	NM_000712	BLVRA	-	chr7:43758672-43807342	-	-	39.3413	22.1733	50.159	54.7265	43.3196	26.3635	49.4798	60.0423	47.3718	23.9198	50.2	58.5472	41.5115	41.1754	40.7379	52.136
NM_000713	-	-	NM_000713	BLVRB	-	chr19:40447783-40465818	-	-	77.1488	192.402	35.3292	43.2359	87.3119	134.949	38.9292	60.3471	72.4497	153.567	42.1505	47.0833	79.3826	80.3448	82.5823	82.2197
NM_000714	-	-	NM_000714	TSPO	-	chr22:43151513-43163242	-	-	203.592	186.873	30.0277	34.6195	216.749	160.778	31.4394	42.2009	220.646	174.636	29.6452	37.8892	181.509	218.745	197.708	388.395
NM_000715	-	-	NM_000715	C4BPA	-	chr1:207104261-207144972	-	-	0	0	0	0	0	0	0	0	0	0	0	0	0	0	0	0
NM_000716	-	-	NM_000716	C4BPB	-	chr1:207088841-207099992	-	-	0	0	0	0	0	0	0	0	0	0	0	0	0	0	0	0
NM_000717	-	-	NM_000717	CA4	-	chr17:60149940-60159545	-	-	0.0324133	0.0378737	0.0290655	0.0932652	0.0272866	0	0.0287657	0.0319944	0.076757	0.0550923	0	0.03383	0.0334533	0	0.130222	0.137682
NM_000718	-	-	NM_000718	CACNA1B	-	chr9:137867924-138124624	-	-	8.18025e-05	8.56738e-05	8.24011e-05	8.27532e-05	8.32636e-05	0.0104751	0.0420514	8.37421e-05	8.22258e-05	8.43546e-05	0.0766735	8.29518e-05	8.56496e-05	8.30769e-05	8.18815e-05	8.36649e-05
NM_000719	-	-	NM_000719	CACNA1C	-	chr12:2053249-2697949	-	-	1.43169	0.27231	0	0.174213	2.00343	0.898514	0	0	1.67667	0.000380688	0.220639	0	0.330557	0.461044	0.749058	0.00838523
NM_000720	-	-	NM_000720	CACNA1D	-	chr3:53495048-53812465	-	-	0.0739396	0.000649848	0.157097	0.0903795	0.0250496	2.79023e-06	0.315057	0.0971026	3.16e-06	1.23823e-05	0.116329	0.124518	0.136028	0.187158	0.042029	2.66644e-06
NM_000721	-	-	NM_000721	CACNA1E	-	chr1:181483549-181806784	-	-	0	1.7905e-06	0.000159464	5.99025e-06	5.58434e-06	8.86159e-06	8.26156e-05	1.25957e-05	0.00146413	1.12206e-06	2.51299e-05	6.9502e-06	0.00144939	5.98883e-06	2.51606e-05	4.79678e-05
NM_000722	-	-	NM_000722	CACNA2D1	-	chr7:81946443-82443806	-	-	3.13913	1.46024	0.0220743	0.0145137	3.04513	1.60207	0.0620663	0.0148892	3.37054	1.43299	0.0342322	0.0084848	1.83141	3.06052	2.34998	1.59706
NM_000723	-	-	NM_000723	CACNB1	-	chr17:39173455-39197703	-	-	4.8353	7.36167	7.39909	6.05281	3.7252	7.33094	9.74023	5.60735	3.13354	10.2783	7.59526	6.58595	4.52225	3.83047	4.65612	5.84585
NM_000724	-	-	NM_000724	CACNB2	-	chr10:18140676-18541759	-	-	0	0	0	0	0.0409178	0	0	0	0	0	0	0	0	0.0398822	0	0.0486154
NM_000725	-	-	NM_000725	CACNB3	-	chr12:48814431-48828943	-	-	10.5519	9.82696	7.79279	5.89973	10.2028	8.24515	6.84963	4.32739	9.39831	10.3619	5.59784	5.95252	5.37575	3.99694	6.43734	2.19947
NM_000726	-	-	NM_000726	CACNB4	-	chr2:151832770-152099079	-	-	0.000960762	0.000990328	0.000104585	0.0285598	1.0239e-06	0.000964675	0.126554	0	9.68983e-06	1.46034e-05	5.20824e-06	0.000972921	0.000961109	0.110624	1.03492e-05	9.86071e-06
NM_000727	-	-	NM_000727	CACNG1	-	chr17:67044535-67056795	-	-	0.0275624	0.483375	0.518872	0.290795	0.046416	0.182189	0.293576	0.136031	0.0979516	0.0469022	0.593233	0.172274	0.0568142	8.1896	0	22.5806
NM_000728	-	-	NM_000728	CALCB	-	chr11:15073599-15078631	-	-	0.298738	0.13082	0.267967	0.143263	0.534296	0.32859	0.132538	0.0368596	0.486125	0.412066	0.219806	0	1.38943	0.74972	0.851437	0.158729
NM_000729	-	-	NM_000729	CCK	-	chr3:42257823-42266195	-	-	0	0.0437505	0	0	0.401213	0.185263	0.0687846	0	0.139127	0.297662	0	0	0.295747	0.130561	0.435259	1.45781
NM_000730	-	-	NM_000730	CCKAR	-	chr4:26481395-26490420	-	-	0.55863	0	0	0	0.400812	0	0	0	0.637677	0.0705321	0.0202023	0.0644851	0.0638459	0	0.110432	0
NM_000732	-	-	NM_000732	CD3D	-	chr11:118339073-118342744	-	-	0	0	0	0	0	0	0	0	0	0	0	0	0	0	0	0
NM_000733	-	-	NM_000733	CD3E	-	chr11:118304579-118316175	-	-	0	0	0	0	0	0	0	0	0	0	0	0	0	0	0.0624968	0
NM_000734	-	-	NM_000734	CD247	-	chr1:167430639-167518610	-	-	0.0416141	0.275166	0.344454	0.0997978	0	0.0803215	0.495455	0.439551	0	0.186129	0.34479	0.351217	0.0621019	0	0	0.0735431
NM_000735	-	-	NM_000735	CGA	-	chr6:87085497-87095147	-	-	0	0	0	0	0.0960297	0	0.0506429	0	0.0674409	0.0482244	0	0	0.118736	0	0.0770721	0
NM_000737	-	-	NM_000737	CGB	-	chr19:49022868-49024375	-	-	0	0	0	0	0	0	0	0	0	0	0	0	0	0	0	0
NM_000738	-	-	NM_000738	CHRM1	-	chr11:62908678-62921540	-	-	0.0232265	0	1.53923	1.62626	0.0782837	0	1.58827	0.59609	0.0275575	0	1.34595	1.1301	0	0	0	0
NM_000739	-	-	NM_000739	CHRM2	-	chr7:136868651-137164341	-	-	0	0	0	0	0	0	0	0	0	0	0	0	0	0	0	0
NM_000740	-	-	NM_000740	CHRM3	-	chr1:239629072-239909417	-	-	0.287335	0.210369	3.98859	5.86787	0.181581	0.264462	4.21034	4.84525	0.198859	0.245397	3.23021	5.37975	0.859885	0.29205	0.366451	0.388776
NM_000741	-	-	NM_000741	CHRM4	-	chr11:46384791-46386608	-	-	0.530282	0.421154	1.03507	1.08988	0.46263	0.271616	1.64786	0.897312	0.179631	0.35524	1.25685	0.727495	0.175236	0.357568	0.202059	0.240884
NM_000742	-	-	NM_000742	CHRNA2	-	chr8:27459760-27479296	-	-	0	0.000619407	0	0	0	0	0	0	0	0	0	0	0	0	0	0
NM_000743	-	-	NM_000743	CHRNA3	-	chr15:78565519-78621295	-	-	0.0298011	0.0798286	0.0786272	0.0292805	0	0.0645017	0.0517544	0.0576099	0	0.0522666	0.170946	0.111019	0.05992	0.0253759	0	0.0963203
NM_000744	-	-	NM_000744	CHRNA4	-	chr20:63343309-63371177	-	-	0	0	1.40542	0.697937	0.000252128	0	1.55095	0.648923	0	0	1.75437	1.0318	0	0	0	0
NM_000745	-	-	NM_000745	CHRNA5	-	chr15:78565519-78621295	-	-	1.74963	0.260196	0.73957	0.92852	1.60916	0.520155	0.702038	0.648735	2.04483	0.364358	0.613672	0.780677	1.72077	1.0628	1.66495	0.651766
NM_000746	-	-	NM_000746	CHRNA7	-	chr15:31483125-32435049	-	-	1.13126	0.815753	0.17318	0.231868	1.01988	0.779889	0.197508	0.219537	1.29657	0.704357	0.188256	0.250048	1.19964	0.728639	0.990087	0.109174
NM_000747	-	-	NM_000747	CHRNB1	-	chr17:7445086-7457613	-	-	3.60021	3.49777	5.85066	5.91214	3.48141	3.58377	6.20034	6.9459	3.0736	2.89888	6.68451	6.48507	4.29769	9.00051	4.01281	12.4987
NM_000748	-	-	NM_000748	CHRNB2	-	chr1:154567780-154579877	-	-	0.159379	0.0193293	2.92243	1.54977	0.213077	0.0121529	3.10965	1.01988	0.247934	0.0376085	3.51594	1.55518	0.196998	0.231218	0.32117	0.139543
NM_000749	-	-	NM_000749	CHRNB3	-	chr8:42697418-42737066	-	-	0	0	0	0	0	0	0	0	0	0	0	0	0	0	0	0
NM_000750	-	-	NM_000750	CHRNB4	-	chr15:78624293-78641245	-	-	0.32567	0.270177	0.243078	0.0904052	0.20477	0.194787	0.168695	0.133945	0.177067	0.214143	0.117792	0.0984096	0.278591	0.104418	0.163632	0.0839186
NM_000751	-	-	NM_000751	CHRND	-	chr2:232526159-232536665	-	-	7.9655e-05	0	2.25273e-06	1.2918e-06	1.57784e-06	0.000794259	0	7.20891e-06	0.000362888	2.31877e-06	0.0853593	0	2.43522e-06	1.27288	3.59111e-06	1.33969
NM_000754	-	-	NM_000754	COMT	-	chr22:19875517-20016786	-	-	59.731	65.7687	24.8471	24.9228	65.2606	60.8507	24.9292	28.9714	63.122	70.2749	24.3662	26.5092	46.5514	71.2755	49.7366	86.313
NM_000755	-	-	NM_000755	CRAT	-	chr9:129094793-129110791	-	-	20.7636	19.6215	22.0526	24.9922	19.7358	18.2047	19.7024	24.6982	23.3086	19.2909	22.8634	24.333	17.4145	21.7587	21.1986	24.2916
NM_000756	-	-	NM_000756	CRH	-	chr8:66176376-66178645	-	-	0.0242439	0	0	0	0.122501	0.106893	0	0	0.114915	0.185797	0	0	0.124815	0.269588	0.129542	0.137152
NM_000757	-	-	NM_000757	CSF1	-	chr1:109910610-109930994	-	-	54.3063	49.4775	17.3027	14.8178	65.948	57.0493	15.5775	16.8023	54.5338	49.1156	19.8679	17.0406	43.2728	62.5064	53.5643	75.4124
NM_000758	-	-	NM_000758	CSF2	-	chr5:132073791-132076170	-	-	0	0	0	0	0.0902659	0.117739	0	0	0	0	0	0	0.612989	1.38194	0	5.41079
NM_000759	-	-	NM_000759	CSF3	-	chr17:40015360-40017813	-	-	8.24468e-05	0	0	0.00378427	0	0	0	0	0	0	0	0	0	0	0	0
NM_000760	-	-	NM_000760	CSF3R	-	chr1:36466042-36483314	-	-	0.142152	3.66077e-06	0	0	0.559057	0.104719	0	0	0.967283	0	0	0	4.94392e-06	4.31356e-06	3.88922e-06	0.0399818
NM_000761	-	-	NM_000761	CYP1A2	-	chr15:74748842-74756600	-	-	0.0103979	0	0	0	0.00876186	0	0	0	0	0	0	0	0	0	0	0
NM_000762	-	-	NM_000762	CYP2A6	-	chr19:40843537-40850447	-	-	0	0.0229261	0.0351045	0.0375783	0	0	0.034785	0	0	0	0.019122	0.0406862	0	0	0	0
NM_000764	-	-	NM_000764	CYP2A7	-	chr19:40875438-40882752	-	-	0	0	0	0	0	0	0	0	0	0	0	0	0	0	0	0
NM_000765	-	-	NM_000765	CYP3A7	-	chr7:99684678-99735200	-	-	0	0	0	0	0	0	0	0	0	0	0	0	0	0	0	0
NM_000766	-	-	NM_000766	CYP2A13	-	chr19:41088450-41096195	-	-	0	0	0	0	0.033087	0	0	0	0.046569	0	0	0	0	0	0	0
NM_000767	-	-	NM_000767	CYP2B6	-	chr19:40991298-41018396	-	-	0	0	0	0	0	0	0	0	0	0	0	0	0	0.0118313	0	0
NM_000769	-	-	NM_000769	CYP2C19	-	chr10:94762680-94853206	-	-	0	0	0	0	0	0	0	0	0	0	0	0	0	0	0	0
NM_000770	-	-	NM_000770	CYP2C8	-	chr10:95036771-95069497	-	-	0	0	0	0	2.75797e-05	0	0	0	0	0	0	0	0	0	0	0
NM_000771	-	-	NM_000771	CYP2C9	-	chr10:94938657-94989391	-	-	0	0	0	0	0	0	0	0	0	0	0	0	0	0	0	0.0260444
NM_000772	-	-	NM_000772	CYP2C18	-	chr10:94683493-94736191	-	-	0	0	0	0	0	0	0	0	0	0	0	0	0	0	0	2.14528e-05
NM_000773	-	-	NM_000773	CYP2E1	-	chr10:133527362-133539116	-	-	0.91981	0.880606	0.43084	0.581465	0.862761	1.12971	0.408306	0.39206	0.470823	0.730421	0.510333	0.543	0.623622	0.580692	0.418446	0.443274
NM_000774	-	-	NM_000774	CYP2F1	-	chr19:41114447-41128376	-	-	0	0	0	0	0	0	0	0	0	0	0	0	0	0	0	0
NM_000775	-	-	NM_000775	CYP2J2	-	chr1:59893307-59926751	-	-	2.05075	2.09762	5.82653	7.31849	1.5874	1.6511	4.42901	5.89043	1.53338	1.57539	6.86887	9.07094	2.46893	4.02125	2.21723	6.50097
NM_000777	-	-	NM_000777	CYP3A5	-	chr7:99648188-99680026	-	-	0.0196982	0.378425	0.0978749	0.0755898	0.0685485	0.640516	0.104334	0.00187492	0.00108968	1.10665	0.145826	0.125628	0.170152	0.145552	0.214611	0
NM_000778	-	-	NM_000778	CYP4A11	-	chr1:46929173-46941484	-	-	0	0	0	0	0	0	0	0	0	0	0	0	0.0133054	0	0	0
NM_000779	-	-	NM_000779	CYP4B1	-	chr1:46798997-46819349	-	-	0	0	0	0	0	0	0	0	0.0185778	0	0	0	0	0.00869146	0	0.0110624
NM_000780	-	-	NM_000780	CYP7A1	-	chr8:58490177-58500161	-	-	0.0113856	0.0400149	0	0	0.00959374	0	0	0.0112386	0.0270179	0.0194504	0	0	0.0350404	0.0252455	0	0
NM_000781	-	-	NM_000781	CYP11A1	-	chr15:74337761-74367740	-	-	0	0	0	0.0677061	0	5.18294e-05	3.82751e-06	0.0173326	0	0	0	0	0	0	0	1.53256e-05
NM_000782	-	-	NM_000782	CYP24A1	-	chr20:54153448-54173977	-	-	0	0	2.27858e-05	0	0	0	2.20984e-05	0	0	0	0.042091	2.34976e-05	0	0	1.9343e-05	0
NM_000783	-	-	NM_000783	CYP26A1	-	chr10:93073474-93077884	-	-	3.34774e-05	5.29319e-05	0.0284883	0.0457791	0.107277	0.0526944	0.0424168	0	0.0826918	0.190201	0.015499	0.0825605	0.0163167	0.106034	0.0848243	0.134925
NM_000784	-	-	NM_000784	CYP27A1	-	chr2:218781748-218815293	-	-	25.2328	73.6497	14.1749	7.42842	28.3122	56.117	13.3921	11.5177	25.1544	63.0406	13.421	10.7178	19.4694	16.8458	22.2231	16.4596
NM_000785	-	-	NM_000785	CYP27B1	-	chr12:57762333-57767193	-	-	0.680141	0.937174	1.06306	1.33029	0.662942	0.883569	1.64615	1.51385	0.189842	1.0475	1.40344	1.29863	0.43804	0.266255	0.24857	0.583805
NM_000786	-	-	NM_000786	CYP51A1	-	chr7:92112148-92180725	-	-	99.6605	33.2807	55.4656	62.2051	88.9921	33.9639	47.7918	56.0915	102.677	36.6768	57.3863	56.0683	59.332	93.2146	60.9258	57.1135
NM_000787	-	-	NM_000787	DBH	-	chr9:133636362-133659344	-	-	0	0	0	0.0114152	0.0200565	0	0	0	0	0.0101646	0	0	0	0	0	0.0504097
NM_000788	-	-	NM_000788	DCK	-	chr4:70993547-71030912	-	-	8.97439	4.3651	13.657	13.4465	8.74708	4.25552	11.6843	13.1501	10.6166	3.80998	12.8553	12.7469	9.34004	8.06886	8.90861	5.65582
NM_000789	-	-	NM_000789	ACE	-	chr17:63477060-63498380	-	-	2.40522	0.462455	0.170896	0.0549211	5.16438	1.12548	0.180848	0.0661128	8.09729	0.688993	0.171152	0.0183208	2.26835	1.43742	3.00938	1.61245
NM_000790	-	-	NM_000790	DDC	-	chr7:50458435-50565457	-	-	0	0	0	0	0	0	0	0	0	0	0	0	0	0	0	0
NM_000791	-	-	NM_000791	DHFR	-	chr5:80626225-80876815	-	-	3.16519	0.603793	4.4514	2.11574	5.23688	0.751069	2.65046	3.69733	3.68026	0	3.62995	2.55895	3.68139	2.97366	2.61241	2.13031
NM_000792	-	-	NM_000792	DIO1	-	chr1:53894187-53911086	-	-	0	0	0	0	0	1.32643e-05	0	0	0	0	0	0	0	0	0	0
NM_000793	-	-	NM_000793	DIO2	-	chr14:80197524-80455467	-	-	0	0	3.40692e-05	3.23258e-05	0.182851	0	0	3.3937e-05	0.155301	0	0	0	0.238656	0.274289	0.173425	0.165424
NM_000794	-	-	NM_000794	DRD1	-	chr5:175440671-175444160	-	-	1.46667	0.887379	0	0	3.7563	0.932072	0	0	2.50269	1.55642	0	0	1.95597	1.01983	2.65153	0.243536
NM_000795	-	-	NM_000795	DRD2	-	chr11:113409594-113475279	-	-	9.66551e-05	0.0857024	1.39747	1.00579	2.0904e-05	0.000100326	2.10679	0.842585	9.38939e-05	0.083262	1.66727	1.48996	9.50134e-05	9.83285e-05	9.90361e-05	9.51568e-05
NM_000796	-	-	NM_000796	DRD3	-	chr3:114128651-114199407	-	-	0	0	0	0	0	0	0	0	0	9.01215e-06	0	9.28865e-06	0	0	0	0
NM_000797	-	-	NM_000797	DRD4	-	chr11:637304-640705	-	-	0.0529969	0.216896	0.0950114	0	0.0446264	0.0875934	0.141127	0.0261561	0.0627869	0.112758	0.0259164	0.0275924	0.0546043	0.0589627	0.0708436	0.187441
NM_000798	-	-	NM_000798	DRD5	-	chr4:9781633-9784009	-	-	0	0	0	0	0.011815	0	0	0	0.0499031	0	0	0	0	0.0155567	0	0
NM_000799	-	-	NM_000799	EPO	-	chr7:100720799-100723701	-	-	0.0272393	0.063697	0.0488361	0.104504	0.160554	0	0.0725343	0.215099	0	0.11589	0.133233	0.14186	0.140357	0.0303108	0.0364204	0
NM_000800	-	-	NM_000800	FGF1	-	chr5:142592177-142698070	-	-	0	0.204906	0	0	0	0.310521	0	0	0	0	0.0713538	0	0	0	0.426287	0
NM_000801	-	-	NM_000801	FKBP1A	-	chr20:1309910-1393172	-	-	113.472	90.2996	51.9884	59.1756	114.22	82.7852	50.2641	53.695	126.097	91.7741	52.7999	60.5632	165.594	219.022	166.102	263.424
NM_000802	-	-	NM_000802	FOLR1	-	chr11:72189557-72196323	-	-	0.000109887	0	0	0	0	0	0	0	3.50787e-05	0	0	0.000206065	0	0	0	0.000437215
NM_000803	-	-	NM_000803	FOLR2	-	chr11:72216774-72221950	-	-	0	0	0	0	0.00168279	0	0	0	0.01828	0	0.000100813	0	0.0014158	0.00246476	0.000221488	0
NM_000804	-	-	NM_000804	FOLR3	-	chr11:72135724-72139890	-	-	0	0.056371	0.173557	0.0927243	0	0	0	0.190854	0	0	0.190282	0.10154	0	0	0	0
NM_000805	-	-	NM_000805	GAST	-	chr17:41712325-41715969	-	-	0	0	0	0.115884	0	0	0	0.119171	0	0	0	0	0	0	0	0
NM_000806	-	-	NM_000806	GABRA1	-	chr5:161847190-161899959	-	-	7.14626e-05	0	0	0	4.07335e-07	0	0	0	9.54046e-08	0	0	0	0	0	0	0
NM_000807	-	-	NM_000807	GABRA2	-	chr4:46249564-46390039	-	-	0.716574	0.904476	0.0122909	0.0263802	0.789821	1.12595	0.0121787	0	1.0619	1.45872	0.0134237	0.0142235	0.735616	0.229289	0.988148	0
NM_000808	-	-	NM_000808	GABRA3	-	chrX:152167161-152451359	-	-	0.69534	0.690301	0.0211091	0	1.13207	1.71826	0.0313989	0	0.811003	1.38907	0.0229576	0.0244028	0.495759	0.104538	0.517541	0.0665562
NM_000809	-	-	NM_000809	GABRA4	-	chr4:46918899-46994407	-	-	0	0	0	0	0	0	0	0	0	0	0	0	0	0	0	0
NM_000810	-	-	NM_000810	GABRA5	-	chr15:26866718-26949210	-	-	0.78673	4.23491e-05	4.66172e-05	4.58146e-05	1.49499	2.6271e-05	4.16723e-05	4.41776e-05	1.78337	0.196243	3.91139e-05	4.27516e-05	1.12279	0.379556	0.380185	0.286809
NM_000811	-	-	NM_000811	GABRA6	-	chr5:161685651-161702592	-	-	0	0	0	0	0	0	0	0	0	0	0	0	0	0	0	0
NM_000812	-	-	NM_000812	GABRB1	-	chr4:47031277-47426430	-	-	0	0.124481	0	0.0145663	0.0255891	0.150882	0.0134855	0.0299813	0.0180123	0.311044	0.0148059	0.0314875	0	0.0168519	0.0606914	0
NM_000813	-	-	NM_000813	GABRB2	-	chr5:161288428-161548124	-	-	0.0339897	0.0799422	0	0.00390936	0.0934149	0.170001	0.0113802	0	0.121678	0.131537	0.0205831	0.0218664	0.157383	0.0472612	0.152909	0.00584152
NM_000814	-	-	NM_000814	GABRB3	-	chr15:26543545-26773788	-	-	0.837077	0.330936	1.47241	0.211635	1.41429	0.41124	1.38136	0.300177	1.23807	1.30655	2.08976	0.650251	0.856958	0.384536	0.660537	0
NM_000815	-	-	NM_000815	GABRD	-	chr1:2019328-2030753	-	-	0.195112	0.0415265	1.90691	0.918685	0.268952	0	2.22062	0.770369	0.210323	0.0453826	2.16313	0.773066	0.164066	0.0393878	0.0472935	0.0501263
NM_000816	-	-	NM_000816	GABRG2	-	chr5:162067641-162155539	-	-	0.0137958	0	0	0.00566843	0.00490321	0.0247428	0.00517603	0.00803435	0.00723709	0	0	0	0	0	0	0
NM_000817	-	-	NM_000817	GAD1	-	chr2:170816689-170861149	-	-	0.027865	3.88349	14.5449	11.1244	0.130206	1.80926	15.1588	12.9307	0.0779608	2.08674	15.7882	13.0265	0.18374	0.119505	0.126467	0.104872
NM_000818	-	-	NM_000818	GAD2	-	chr10:26216306-26304562	-	-	4.25177e-06	0	0	0	0	0	3.98333e-06	0	0	0	4.03319e-06	0	0	4.25785e-06	0	0
NM_000819	-	-	NM_000819	GART	-	chr21:33503930-33542892	-	-	9.8045	6.76358	7.50634	7.43656	8.80979	10.1381	5.86496	8.31946	11.2219	7.17206	6.83931	6.61994	10.3658	13.0654	8.31688	11.1383
NM_000820	-	-	NM_000820	GAS6	-	chr13:113815609-113864103	-	-	166.689	98.1233	23.4161	30.1119	99.1613	101.684	24.0756	31.5177	99.2126	60.145	23.5269	28.0144	63.332	225.762	57.562	439.003
NM_000821	-	-	NM_000821	GGCX	-	chr2:85538977-85561534	-	-	7.3044	7.72983	3.43609	1.86898	7.15686	6.81453	2.65451	2.34435	4.9152	7.83139	2.34817	3.13811	5.69698	8.30886	4.72269	10.9407
NM_000823	-	-	NM_000823	GHRHR	-	chr7:30964020-30979531	-	-	0	0	0	0	0	0	0	0	0	0	0	0	0	0	0	0
NM_000824	-	-	NM_000824	GLRB	-	chr4:157076124-157172090	-	-	0.643665	0.882398	2.74318	2.40248	0.563986	0.518956	3.36109	2.71813	0.368173	0.423371	2.66502	3.3801	0.415651	0.93834	0.788724	1.09466
NM_000825	-	-	NM_000825	GNRH1	-	chr8:25419257-25425040	-	-	1.0497	1.38102	0.294724	0.195262	1.31991	1.56831	0.305061	0.12372	0.962533	2.64248	0.290252	0.322524	0.255498	0.0751776	0.208723	0.752459
NM_000826	-	-	NM_000826	GRIA2	-	chr4:157220583-157366074	-	-	1.477e-06	6.13522e-06	20.9084	17.4883	6.69009e-06	0.0643197	20.4474	16.9692	0.00972298	3.20849e-06	23.3341	22.0698	0.0111829	3.10454e-06	6.28539e-06	3.38982e-06
NM_000827	-	-	NM_000827	GRIA1	-	chr5:153490523-153813869	-	-	0.00259935	6.00388e-05	0.159453	0	0.00070705	0	0.138557	0	0.000796421	0.250957	0.39243	0.252948	0.0014051	0.272536	0.353825	0.180784
NM_000828	-	-	NM_000828	GRIA3	-	chrX:123184242-123490915	-	-	1.65444e-05	0.286779	0.314493	0.437589	0.153655	0.289046	0.220161	0.106998	0.116055	0.691708	0.115884	0.165908	0.378109	4.70571e-05	2.66165e-05	0.0767504
NM_000829	-	-	NM_000829	GRIA4	-	chr11:105610072-105982092	-	-	1.51547	0.640155	4.15546	7.03492	2.04853	1.30836	2.86868	3.74876	1.84975	1.27443	4.90253	5.20674	0.807562	0.558267	0.897179	0.000187802
NM_000830	-	-	NM_000830	GRIK1	-	chr21:29536932-29939964	-	-	1.67528e-05	0.105892	3.60633e-05	1.7434e-05	3.64696e-05	2.10037e-05	0.225646	0.18707	3.95716e-05	0.102023	0.461912	0.414558	0.102807	0.088427	0.097146	0
NM_000831	-	-	NM_000831	GRIK3	-	chr1:36795526-37034243	-	-	0.0235004	0.0157476	46.8328	58.2927	0.0169792	0.00742635	39.2079	47.6732	0.00398647	0.0086196	48.7066	57.1676	0.0274892	0.0111452	0.00891195	0.0142027
NM_000832	-	-	NM_000832	GRIN1	-	chr9:137139156-137170039	-	-	0	0	0	0	0	0	0.155161	0.203481	0	0	0.103859	0.155474	0	0.036004	0.0323629	0
NM_000833	-	-	NM_000833	GRIN2A	-	chr16:9753404-10182754	-	-	0.375505	1.81552	0	0.00602814	0.315464	1.88449	1.80455e-05	0	0.275329	1.62424	0	0	1.49227	0.223719	1.05409	0.1646
NM_000834	-	-	NM_000834	GRIN2B	-	chr12:13561475-13980088	-	-	0.0211261	0.012384	0.345144	0.16717	0.0311607	0.0233588	0.314323	0.18768	0.0250812	0.00903598	0.354295	0.14726	0.0486783	0.0175414	0.0210427	0.0223496
NM_000835	-	-	NM_000835	GRIN2C	-	chr17:74842022-74860843	-	-	0.834823	3.26628	0.133607	0.102376	1.45264	3.81245	0.0125169	0.33143	0.478208	7.53656	0.11315	0.00145692	1.85028	0.460941	1.57656	3.7007e-07
NM_000836	-	-	NM_000836	GRIN2D	-	chr19:48394874-48444931	-	-	1.88511	4.89218	5.81237	7.2086	1.85012	4.90158	6.05877	6.18829	1.03794	6.18904	6.40408	5.67563	1.82303	0.624857	1.96881	0.209952
NM_000837	-	-	NM_000837	GRINA	-	chr8:143990057-143993415	-	-	24.1513	26.7782	17.1882	23.3959	21.577	25.8656	18.0277	18.5304	22.1908	28.0131	21.0941	21.758	14.0011	20.0365	15.6485	23.2965
NM_000839	-	-	NM_000839	GRM2	-	chr3:51707064-51718609	-	-	0.221598	0.112952	0.401423	0.399867	0.0890207	0.0699495	0.462445	0.103436	0.155001	0.161433	0.347664	0.237491	0.363099	0.0932807	0.112082	0.206229
NM_000840	-	-	NM_000840	GRM3	-	chr7:86643913-86864876	-	-	0.0149606	0	0	0	0.144995	0	0	0	0	0.00639547	0	0	0.0306609	0	0	0
NM_000841	-	-	NM_000841	GRM4	-	chr6:34018642-34155622	-	-	0	4.37482e-05	0	3.82765e-05	0	0.176381	0.0596357	0	0.00011025	3.07979e-05	3.06153e-05	0.000111028	0.107415	0	3.06118e-05	0
NM_000842	-	-	NM_000842	GRM5	-	chr11:88504575-89063678	-	-	0.000251496	0	0.00023484	0.000230363	0	0	0.0104062	0.000248348	0	0	0	0.000230035	0.000247371	0.000240229	0	0
NM_000843	-	-	NM_000843	GRM6	-	chr5:178978328-178995123	-	-	0	0	0.00456819	0	0	0	0	0	0.00605853	0	0	0	0	0	0	0
NM_000844	-	-	NM_000844	GRM7	-	chr3:6861114-7741531	-	-	1.2187	0	0.0480795	0.0219898	0.299138	0.016856	0.027187	0	1.0851	0.00642262	0.0522568	0.0316638	0.260225	0.664855	0.122585	1.23787
NM_000845	-	-	NM_000845	GRM8	-	chr7:126438597-127252374	-	-	0.283779	0.05283	0.323113	0.000112959	0.600633	0.0597982	0.169164	0.178487	0.502719	0.0384617	0.00755832	0.196369	0.465958	0.237695	0.639862	0.191406
NM_000846	-	-	NM_000846	GSTA2	-	chr6:52750086-52763563	-	-	0.0555813	0	0	0	0	0	0	0	0	0	0	0	0	0.092785	0.0743279	0.0393235
NM_000847	-	-	NM_000847	GSTA3	-	chr6:52896640-52909698	-	-	0	0	0	0	0	0	0	0	0	0	0	0	0	0	0	0
NM_000848	-	-	NM_000848	GSTM2	-	chr1:109668021-109683997	-	-	39.7128	76.6681	22.2168	26.6755	38.7855	73.1845	24.2913	20.8422	32.3756	89.718	24.4148	24.1529	34.7932	27.939	29.4906	26.689
NM_000849	-	-	NM_000849	GSTM3	-	chr1:109733931-109741038	-	-	6.39992	10.1503	10.5454	9.89295	6.61005	8.81806	11.0334	10.7007	5.42544	9.65596	12.0416	10.1429	7.74428	4.70188	6.65009	3.96316
NM_000850	-	-	NM_000850	GSTM4	-	chr1:109656075-109665501	-	-	15.1272	9.31204	4.12184	9.35363	16.3427	8.49394	6.64261	10.9371	14.6192	10.0236	4.98545	10.2111	12.0636	13.552	12.9198	17.598
NM_000851	-	-	NM_000851	GSTM5	-	chr1:109712241-109718268	-	-	29.737	41.5798	1.88772	0.171948	32.2544	37.8533	1.73078	0.243317	24.1692	48.8139	2.6489	0.37275	28.5735	14.4965	27.674	8.11136
NM_000852	-	-	NM_000852	GSTP1	-	chr11:67583594-67586653	-	-	368.559	263.413	295.834	384.122	380.75	243.339	307.762	385.471	403.627	242.632	322.529	362.253	367.446	393.16	354.287	630.415
NM_000853	-	-	NM_000853	GSTT1	-	chr22_KI270879v1_alt:270137-278486	-	-	20.125	20.5409	7.83096	7.62721	20.754	16.6024	6.4566	9.62282	14.6958	14.8943	7.59079	8.0515	11.7372	16.8376	13.8582	16.8588
NM_000854	-	-	NM_000854	GSTT2	-	chr22:23786930-24005453	-	-	0	0	0	0	2.09288e-05	0	0	1.33517e-06	0	0	1.90307e-05	0	0	0.203357	0	0
NM_000855	-	-	NM_000855	GUCY1A2	-	chr11:106674011-107018445	-	-	0.787579	0.0239032	0.688351	0.451655	0.728409	0.062448	0.517829	0.476135	0.841225	0.00585635	0.509048	0.575813	0.45069	0.373385	0.382966	0.20292
NM_000856	-	-	NM_000856	GUCY1A3	-	chr4:155666709-155737062	-	-	0	0.109255	0	0	0.132859	0	5.42295e-07	0	0	0	5.03609e-07	0	0	0	0.0481802	0
NM_000857	-	-	NM_000857	GUCY1B3	-	chr4:155758972-155807642	-	-	7.40462	4.47252	1.53386	1.28521	8.7347	4.81349	2.0528	0.729262	9.29896	5.02786	1.97106	1.63413	8.23043	5.81637	9.27637	3.76996
NM_000858	-	-	NM_000858	GUK1	-	chr1:228140083-228148954	-	-	44.1545	53.7865	46.0553	51.4544	47.581	44.1426	40.0048	54.7373	34.9885	52.6253	42.0189	48.7926	47.4986	46.6609	52.5751	47.3039
NM_000859	-	-	NM_000859	HMGCR	-	chr5:75337167-75362101	-	-	62.8615	18.0663	10.6779	10.2666	59.2449	16.0971	8.77532	8.78982	69.2345	25.7552	9.30196	10.4021	45.6813	89.5744	52.6117	65.3035
NM_000860	-	-	NM_000860	HPGD	-	chr4:174490176-174522898	-	-	0	0	0	0	0	0	0	0	0	0	0	0	0	0	0	0
NM_000861	-	-	NM_000861	HRH1	-	chr3:11137092-11263253	-	-	0.873212	1.4746	0	0.398676	0.552775	0.169889	0.417053	0	2.81524	1.09668	0	0.222961	1.59659	0	0.924203	0.553927
NM_000862	-	-	NM_000862	HSD3B1	-	chr1:119507202-119515058	-	-	0	0	0	0	0	0	0	0	0	0	0	0	0	0	0	0
NM_000863	-	-	NM_000863	HTR1B	-	chr6:77460847-77464022	-	-	0.0511442	0	0	0	0	0	0	0.0100968	0.0485515	0	0	0	0	0.0226746	0	0
NM_000864	-	-	NM_000864	HTR1D	-	chr1:23191894-23194729	-	-	0.127159	0.0947954	0.0310573	0.0332628	0.0974054	0.025537	0.0615965	0.0228212	0.0685777	0.0987368	0.101326	0.0837679	0.130455	0.320413	0.138437	0.424323
NM_000865	-	-	NM_000865	HTR1E	-	chr6:86937305-87016679	-	-	0	0	0	0	0	0	0	0	0	0	0	0	0	0	0	0
NM_000866	-	-	NM_000866	HTR1F	-	chr3:87982575-87993769	-	-	0	0	0	0	0	0	0	0	0	0	0	0	0	0	0	0
NM_000867	-	-	NM_000867	HTR2B	-	chr2:231056863-231172826	-	-	0.0300737	0.0352845	0	0	0.0380037	0.03318	0	0	0.0535809	0.0256778	0	0	0	0.0500256	0	0.0636804
NM_000868	-	-	NM_000868	HTR2C	-	chrX:114584077-114910061	-	-	0	0	0.000144836	0	0.000146263	0.000151212	0.000144264	0	0.000148187	0	0	0	0	0	0	0
NM_000869	-	-	NM_000869	HTR3A	-	chr11:113975074-113990312	-	-	0	0	0	0	9.98751e-06	0	0	0	0	0	0	0	0	0	0	0
NM_000870	-	-	NM_000870	HTR4	-	chr5:148451031-148654527	-	-	0	0	0	0	0	0	0	0	0	0	0	0	0	0	0	0
NM_000871	-	-	NM_000871	HTR6	-	chr1:19665286-19680966	-	-	0.00954065	0.0558974	0.230662	0.146414	0.00803982	0	0.211835	0.160097	0.011322	0.0163059	0.222877	0.138162	0.0195646	0.0634369	0	0.175053
NM_000872	-	-	NM_000872	HTR7	-	chr10:90740818-90857914	-	-	1.58099	0.0247843	0	0.00520077	1.50356	2.15184	0.0150068	0.00536837	1.8957	1.24572	0	0.0309813	1.7641	3.34451	3.51045	3.5474
NM_000873	-	-	NM_000873	ICAM2	-	chr17:63996070-64020634	-	-	0	0	0	0	0.0697912	0	0	0.0301197	0	0	0	0	0	0	0	0
NM_000874	-	-	NM_000874	IFNAR2	-	chr21:33229894-33264513	-	-	5.20644	3.96656	0.540758	2.20865	4.30783	0.26619	0.0651322	0.00694612	3.21422	1.22338	1.4889	0.0459009	2.98222	3.4644	0.01323	0.987214
NM_000875	-	-	NM_000875	IGF1R	-	chr15:98645865-98964530	-	-	10.3947	14.6948	3.52664	3.80213	10.4293	10.4378	3.33331	3.61115	11.9329	10.956	1.89788	2.23404	21.0073	16.6613	16.3412	10.5531
NM_000876	-	-	NM_000876	IGF2R	-	chr6:159969098-160111502	-	-	11.3977	9.71759	3.19632	3.32052	11.4097	8.86356	3.42491	3.13895	12.09	9.60203	3.11227	2.82007	7.29454	9.6377	7.71068	8.579
NM_000877	-	-	NM_000877	IL1R1	-	chr2:102070375-102179874	-	-	30.833	10.2114	0.307087	0.165106	32.0574	14.0876	0.462367	0.386965	36.633	14.3914	0.392385	0.175928	19.2504	19.9551	22.2962	16.0918
NM_000878	-	-	NM_000878	IL2RB	-	chr22:37125839-37149922	-	-	0.245059	0.111179	0.00707779	0.00758215	0.233172	0.139789	0	0	0.159505	0.0946119	0.00769104	0.00817173	0.10532	0.288981	0.199633	0.16732
NM_000879	-	-	NM_000879	IL5	-	chr5:132541443-132543522	-	-	0	0.11859	0	0.0487822	0	0.0558216	0	0	0	0	0	0	0	0	0	0
NM_000880	-	-	NM_000880	IL7	-	chr8:78732771-78805523	-	-	0.0947222	1.96317e-05	0.574167	0.286522	0.150945	0.000203711	0.347201	0.520297	0.193219	0.0972995	1.19024	0.577807	8.78015e-05	0.361909	5.36302e-05	0
NM_000882	-	-	NM_000882	IL12A	-	chr3:159913400-160207092	-	-	0.197923	0.289357	1.64091	1.47122	0.270847	0.218147	1.25182	1.07451	0.322473	0.252772	1.25762	1.62187	0.101911	0.192598	0.0330538	0.314932
NM_000883	-	-	NM_000883	IMPDH1	-	chr7:128392276-128409987	-	-	0.934209	2.58098	0.62016	0.346087	0.344954	0	1.94657	0	0.000475788	0.487336	2.32205	0	0.673952	0.291366	0.182069	0.25841
NM_000884	-	-	NM_000884	IMPDH2	-	chr3:49024328-49029442	-	-	153.073	258.12	97.6563	89.897	181.444	230.064	103.769	105.75	137.822	259.535	98.281	102.09	168.91	156.657	159.55	199.344
NM_000885	-	-	NM_000885	ITGA4	-	chr2:181456891-181657107	-	-	2.52245	0.598572	0	0.00822922	1.50059	1.06262	0	0	1.57899	0.539573	0.00833889	0	2.02468	6.13465	1.5943	6.0563
NM_000887	-	-	NM_000887	ITGAX	-	chr16:31355133-31382997	-	-	0.27637	0.184185	0.0181038	3.50309e-06	0.488572	0.178826	0.0299359	3.50409e-06	0.632122	0.23619	0	0.00696492	0.248259	0.0821166	0.278645	0.190193
NM_000888	-	-	NM_000888	ITGB6	-	chr2:160099665-160200313	-	-	0	0	0	0	0	0	0	0	8.56e-07	0	0	0	0	5.98308e-05	0	1.00323e-05
NM_000889	-	-	NM_000889	ITGB7	-	chr12:53191317-53207307	-	-	0.582421	0.692549	0.255677	0.0831019	0.792731	0.870387	0.192694	0.101451	0.55529	0.911534	0.122339	0.153678	0.480321	0.291204	0.515821	0.161074
NM_000890	-	-	NM_000890	KCNJ5	-	chr11:128891417-128918056	-	-	0.135403	0.0132194	0.565866	0.56277	0.142617	0.0373914	0.661368	0.55689	0.26776	0.0192765	0.516455	0.455499	0.0926006	0.275204	0.15013	0.207081
NM_000891	-	-	NM_000891	KCNJ2	-	chr17:70169534-70180042	-	-	0.0643409	0.0411423	6.52972	3.67469	0.0690179	0.0323337	5.554	4.84987	0.111101	0.0100058	5.47705	4.44058	0.00599099	0.349727	0.0155389	0.297044
NM_000892	-	-	NM_000892	KLKB1	-	chr4:186227517-186258471	-	-	0.0149168	0.0873374	0.026723	0.0143073	0	0.0494021	0.0794749	0.0147241	0	0.0381917	0	0	0.0153182	0.0165512	0.0198691	0
NM_000893	-	-	NM_000893	KNG1	-	chr3:186717308-186744410	-	-	0	0	0	0	0	0	0	0	0	0	0	0	0	0	0	0
NM_000894	-	-	NM_000894	LHB	-	chr19:49015979-49017090	-	-	0.100064	0	0	0	0.0839637	0.108944	0.619994	0.0987213	0	0	0.19988	0.428896	0.210633	0.33983	0	0
NM_000895	-	-	NM_000895	LTA4H	-	chr12:96000752-96043520	-	-	47.2962	96.8918	19.8525	19.7392	53.7199	78.9231	18.2578	21.89	43.5048	99.0461	20.1568	22.1322	46.856	40.5146	52.8838	39.2655
NM_000896	-	-	NM_000896	CYP4F3	-	chr19:15640896-15660760	-	-	0	0	0	0	0.00203021	0	0.00221407	0	0	0	0.0035232	0	0.00371236	0	0	0
NM_000898	-	-	NM_000898	MAOB	-	chrX:43766609-43882475	-	-	1.56568	0.984044	17.4425	20.1449	2.43462	1.51819	15.1474	27.1272	1.69132	2.04342	23.4135	31.9825	1.8942	1.96222	1.99936	1.74345
NM_000899	-	-	NM_000899	KITLG	-	chr12:88492792-88580473	-	-	12.238	8.80334	1.69208	0.270006	16.2938	9.63121	1.63637	0.725439	22.3217	11.3422	1.73661	0.317333	12.6435	8.03943	18.2417	5.61668
NM_000900	-	-	NM_000900	MGP	-	chr12:14881180-14885919	-	-	30.3623	60.049	0.0459719	0	15.4444	73.5998	0.0684028	0.0759996	18.7782	88.4896	0.0502344	0.106951	100.363	114.222	82.3203	140.658
NM_000901	-	-	NM_000901	NR3C2	-	chr4:148078763-148442520	-	-	2.26165	4.00959	2.45334	1.76601	3.07688	3.43685	2.34449	1.16084	2.47025	4.4297	2.30746	1.30855	0.801871	1.31884e-05	0.932905	0.232661
NM_000902	-	-	NM_000902	MME	-	chr3:155079646-155183729	-	-	2.59677	8.69277	0.00122354	0	3.77686	6.98374	0	0.00180789	3.46082	3.28198	0	0	3.23983	8.67273	3.01391	13.2848
NM_000903	-	-	NM_000903	NQO1	-	chr16:69709400-69726668	-	-	31.1731	14.1607	16.0869	18.902	32.3594	16.9365	12.9476	19.313	35.7474	12.5163	16.539	19.3306	25.0698	31.1617	29.625	45.0111
NM_000904	-	-	NM_000904	NQO2	-	chr6:2999815-3019876	-	-	22.491	24.6448	15.8189	16.8558	22.827	19.5818	16.4498	17.8056	24.624	22.5228	16.1624	21.7897	21.9776	15.55	16.5397	22.3501
NM_000905	-	-	NM_000905	NPY	-	chr7:24284187-24291865	-	-	19.5455	1.24277	0.963597	0.342366	37.8409	1.84947	1.10653	0.0880686	52.9631	0.748288	1.33295	0.380995	4.12029	7.9612	7.9068	0.509668
NM_000906	-	-	NM_000906	NPR1	-	chr1:153678687-153693992	-	-	0.0914622	0.0535993	0.136481	0.533664	0.0578107	0.0421207	0.182781	0.150469	0.0180933	0.045614	0.126053	0.118171	0.0312424	0.00844267	0.0101296	0.0215091
NM_000908	-	-	NM_000908	NPR3	-	chr5:32710636-32791724	-	-	9.28865e-05	0	0	0	0.352934	6.52819e-05	0.0128225	0	0	0	0	0	0.0306928	0.188777	0.0374683	1.92938e-05
NM_000909	-	-	NM_000909	NPY1R	-	chr4:163323964-163332795	-	-	0.64033	0.439763	0	0	0.548867	0.170737	0	0	0.563282	0.254636	0.0215014	0	0.452987	1.40747	0.455328	0.841604
NM_000910	-	-	NM_000910	NPY2R	-	chr4:155208628-155217078	-	-	0.328129	0.0415703	0.277924	0.0255181	0.650194	0.068599	0.0630119	0.0350154	0.505194	0.257709	0.250285	0.0458545	0.163642	0.108089	0.129698	0
NM_000911	-	-	NM_000911	OPRD1	-	chr1:28812141-28863696	-	-	0	0	0.418537	0.261353	0	0	0.397452	0.28818	0	0.0165926	0.189981	0.505275	0	0	0	0.0275085
NM_000912	-	-	NM_000912	OPRK1	-	chr8:53225715-53251697	-	-	0.0191042	0.0149218	0	0	0.0107216	0.0140701	0.0112996	0	0.0151119	0.0163322	0	0.00655881	0	0	0.0253851	0
NM_000913	-	-	NM_000913	OPRL1	-	chr20:64080117-64100643	-	-	0.0704147	0.0589246	0.232768	0.241609	0.0284055	0	0.2354	0.233345	0.00189844	0.0773486	0.0758717	0.418635	0	0.0445483	0.0161471	0.0283536
NM_000914	-	-	NM_000914	OPRM1	-	chr6:154010495-154356766	-	-	0	0	0	0	0	0	0	0	0	0	0	0	0	0	0	0
NM_000915	-	-	NM_000915	OXT	-	chr20:3071619-3072517	-	-	0.310316	0.479327	0	0	0.694231	0.450226	0	0.102043	0.121626	0.605133	0.103409	0	0.108972	0	0.141591	0.296021
NM_000916	-	-	NM_000916	OXTR	-	chr3:8750408-8769614	-	-	0.985433	0.735794	1.65997	1.6243	1.76558	0.790693	1.86075	2.1976	1.86283	0.617877	2.46391	1.21457	1.76518	4.29314	2.73547	7.11678
NM_000917	-	-	NM_000917	P4HA1	-	chr10:73007221-73096974	-	-	66.1228	142.126	24.3692	24.5051	41.323	114.81	28.098	29.8915	26.9385	123.89	30.368	25.082	52.5672	27.279	52.0107	19.348
NM_000918	-	-	NM_000918	P4HB	-	chr17:81843157-81860668	-	-	385.065	391.258	173.722	192.757	340.917	326.198	181.907	193.767	348.915	328.96	173.076	174.471	375.136	560.862	407.275	800.49
NM_000919	-	-	NM_000919	PAM	-	chr5:102865822-103031104	-	-	0	0	0	0	0	0	0	0	0	0	0	0	0	0	0	0
NM_000920	-	-	NM_000920	PC	-	chr11:66848525-66958376	-	-	5.39095	6.32871	6.81797	5.73011	6.84173	11.9879	6.64468	5.24523	7.59668	11.1704	6.17907	6.06925	10.4906	13.215	10.9757	21.7265
NM_000921	-	-	NM_000921	PDE3A	-	chr12:20369244-20684107	-	-	11.031	2.44113	0.198581	0.154621	10.8454	3.41575	0.151583	0.0672973	10.217	3.20502	0.431145	0.127712	4.55987	4.13174	6.0889	1.54204
NM_000922	-	-	NM_000922	PDE3B	-	chr11:14643722-14872058	-	-	2.12073	0.772466	0.235003	0.133303	2.62915	0.882189	0.205752	0.0762144	2.9578	0.735369	0.210174	0.0850448	1.82909	0.917455	2.22849	0.217817
NM_000923	-	-	NM_000923	PDE4C	-	chr19:18207960-18248200	-	-	0	0	0	0	0	0	0	0	0	0	0	0	0	0	0	0
NM_000924	-	-	NM_000924	PDE1B	-	chr12:54549392-54579239	-	-	0.142699	0	0.636284	0.0744995	0.000285704	0.305248	0.767704	0.313393	0.137982	0.169925	0.754561	0.458534	0.310381	0	0.231483	0
NM_000925	-	-	NM_000925	PDHB	-	chr3:58427629-58433852	-	-	48.7381	23.5254	37.5488	42.9742	52.1304	25.8914	38.5336	43.1601	55.9709	23.656	38.3435	42.3914	38.4672	64.8045	41.0876	74.7593
NM_000926	-	-	NM_000926	PGR	-	chr11:101029623-101159270	-	-	0	0.0442038	0	0	0	0	0	0	0	0	0	0	0.0387454	0	0	0
NM_000927	-	-	NM_000927	ABCB1	-	chr7:87503862-87832298	-	-	0.362947	0.811489	0.0421216	0.0128933	0.322884	0.928729	0.0298498	0.0199034	0.367007	0.632232	0.0457604	0.00694472	1.94872	1.03465	2.94697	1.27067
NM_000928	-	-	NM_000928	PLA2G1B	-	chr12:120322110-120327789	-	-	0.0879607	0	0	0.0843563	0	0.0959553	0	0	0	0.221311	0.0875483	0.0938278	0	0.297868	0	0.376657
NM_000929	-	-	NM_000929	PLA2G5	-	chr1:20070207-20091901	-	-	0.903319	0.930485	22.207	19.9967	0.776149	0.837232	19.4255	28.0335	1.02823	0.215695	22.9334	24.2813	1.52268	1.70515	1.30073	1.35304
NM_000930	-	-	NM_000930	PLAT	-	chr8:42174717-42207676	-	-	25.341	8.45299	39.3683	57.4649	22.6082	11.9845	34.1226	62.7154	24.2155	8.16356	41.0689	63.2546	38.0284	134.341	40.6558	193.436
NM_000932	-	-	NM_000932	PLCB3	-	chr11:64251522-64269452	-	-	2.18411	1.57899	1.97276	1.84127	1.81561	1.81107	2.35014	2.07879	1.96297	1.60927	1.44055	2.46226	1.91818	1.14203	1.83502	2.12013
NM_000933	-	-	NM_000933	PLCB4	-	chr20:9069053-9480815	-	-	7.31895e-05	0.198246	0.107546	0.342257	1.45582	0.327406	0.151501	0.179906	1.2674	0.321164	9.9251e-06	0.359679	0.548866	1.27866	0.373945	0.564217
NM_000934	-	-	NM_000934	SERPINF2	-	chr17:1742835-1755265	-	-	1.65623e-05	0.00145722	0	0.0011626	0	0.194071	0	0	0	0.00157415	0	0	0	0.111604	0.0585316	0
NM_000935	-	-	NM_000935	PLOD2	-	chr3:146069440-146161495	-	-	3.78642	2.05392	22.816	28.1021	2.65196	0.248886	21.4538	29.5043	2.88747	1.09893	27.7988	26.2027	5.6612	4.39857	3.41463	1.46866
NM_000936	-	-	NM_000936	PNLIP	-	chr10:116545915-116567855	-	-	0	0	0	0	0	0	0	0	0	0	0	0	0	0	0	0
NM_000937	-	-	NM_000937	POLR2A	-	chr17:7484378-7514618	-	-	46.4659	94.6988	47.2153	47.2968	49.4689	104.599	52.4055	37.4311	51.5372	106.66	46.5714	35.5662	61.7535	40.3544	52.7695	43.4123
NM_000938	-	-	NM_000938	POLR2B	-	chr4:56978639-57205299	-	-	32.8031	33.3237	36.4283	33.7029	31.0308	32.0524	32.5197	32.8619	37.2916	30.7602	36.1805	34.9974	40.5347	38.1789	39.1173	29.8263
NM_000939	-	-	NM_000939	POMC	-	chr2:25160852-25168690	-	-	0.413287	0.0689214	0	0.056568	0.397673	0.0649213	0	0.0290287	0.209713	0.0752181	0	0	0.213131	0.164236	0.157911	0.125232
NM_000940	-	-	NM_000940	PON3	-	chr7:95359871-95396375	-	-	0	0	0	0.0299012	0	0	0.0276683	0.153863	0	0	0.030531	0.0975665	0	0	0	0
NM_000941	-	-	NM_000941	POR	-	chr7:75915101-75994674	-	-	30.0603	32.0381	63.0904	59.2165	38.684	31.9488	60.4218	63.9797	41.4196	39.3468	61.9934	60.341	27.859	32.0318	30.3064	41.8495
NM_000942	-	-	NM_000942	PPIB	-	chr15:64151716-64163155	-	-	560.459	677.313	264.192	310.816	561.298	554.116	270.286	338.225	562.714	590.952	276.969	317.267	628.177	888.996	659.282	1363.48
NM_000943	-	-	NM_000943	PPIC	-	chr5:123023382-123036730	-	-	71.5	28.2056	11.432	14.9156	68.4504	34.5477	11.2376	19.4378	73.9543	31.2624	12.3949	17.3635	52.8459	77.5532	51.5846	88.5922
NM_000944	-	-	NM_000944	PPP3CA	-	chr4:101023429-101347471	-	-	0.400588	0.222347	0.849481	2.55572	0.267148	0	1.68544	0.857481	0	0.102015	0.851225	0.770289	0	0.511657	0	0.162515
NM_000945	-	-	NM_000945	PPP3R1	-	chr2:68178856-68252519	-	-	35.751	36.81	31.2588	31.6415	32.6989	38.8954	29.7595	29.0675	35.4813	38.4151	31.2365	29.5678	41.0692	35.5607	42.3449	30.4397
NM_000946	-	-	NM_000946	PRIM1	-	chr12:56731579-56752362	-	-	6.26084	1.36769	8.38431	8.31817	5.66227	1.2352	8.82322	7.26204	7.01481	1.65948	7.40546	7.8318	6.09558	4.68657	5.30458	2.3429
NM_000947	-	-	NM_000947	PRIM2	-	chr6:57314804-57646850	-	-	5.79894	1.892	5.1554	6.17279	5.54194	1.56075	4.59211	4.22425	7.52855	1.39126	4.63992	4.8833	4.76924	5.29732	4.62996	3.34126
NM_000948	-	-	NM_000948	PRL	-	chr6:22287243-22302853	-	-	0	0	0	0	2.3683e-06	0	0	0	0	0	0	0	0	0	0	0
NM_000949	-	-	NM_000949	PRLR	-	chr5:35048755-35230589	-	-	0.341396	0.0172602	0	0	0.69134	0.0191555	0	0	0.70707	0.0534115	0	0	0.1831	0.103539	0.00313918	0.0334095
NM_000950	-	-	NM_000950	PRRG1	-	chrX:37349274-37457295	-	-	0.080174	0.407298	0	1.70996e-05	0	0.176726	0	0	0.135486	0.287118	0	0	0	0.125717	0.156041	2.07316e-05
NM_000951	-	-	NM_000951	PRRG2	-	chr19:49581329-49591008	-	-	0.438547	0.422336	0.485582	0.420624	0.543078	0.28428	0.297685	0.534726	0.27508	0.50504	0.302698	0.375948	0.398609	0.746098	0.620562	0.364917
NM_000952	-	-	NM_000952	PTAFR	-	chr1:28147165-28193936	-	-	0.000385638	3.57736e-05	3.57555e-06	4.36643e-06	0.45169	0	2.05477e-06	3.21966e-06	0.000387657	0	2.72841e-06	2.63291e-06	0.000388998	1.82441e-06	0.00038539	0
NM_000953	-	-	NM_000953	PTGDR	-	chr14:52267712-52276724	-	-	0	0.0129006	0	0	0	0	0	0	0	0	0	0	0	0.0122014	0	0
NM_000954	-	-	NM_000954	PTGDS	-	chr9:136977503-136981742	-	-	48.4416	994.634	27.0776	11.6889	115.001	538.761	23.1168	15.871	23.6022	615.166	27.8398	15.6147	131.09	201.872	163.748	460.304
NM_000955	-	-	NM_000955	PTGER1	-	chr19:14472465-14475362	-	-	0.529082	0.23572	0.180656	0.0966589	0.318245	0.138834	0.0670935	0	0.179114	0.128691	0.221687	0.104884	0.129744	0.14011	0.168325	0.285095
NM_000956	-	-	NM_000956	PTGER2	-	chr14:52314297-52328604	-	-	67.2277	15.8386	0	0.0898956	54.3975	20.7135	0.01189	0.0528656	61.8493	12.0485	0.0391405	0.124835	23.8039	27.3855	29.8945	21.2712
NM_000958	-	-	NM_000958	PTGER4	-	chr5:40679929-40693736	-	-	4.78375	2.42611	0.0423272	0.0181356	6.02295	2.14145	0.00839652	0.00933197	5.95747	1.33306	0.0368081	0	0.94994	1.9277	1.54632	2.37509
NM_000959	-	-	NM_000959	PTGFR	-	chr1:78491042-78540701	-	-	1.22179	5.14255	0	0	1.10055	4.37286	0	0	1.34691	4.59384	0	0	2.57782	1.9609	2.85735	1.53066
NM_000960	-	-	NM_000960	PTGIR	-	chr19:46620467-46625097	-	-	0.113437	0.0189733	0	0	0.0682601	0.178861	0	0	0.11531	0.0553037	0	0	0.0665901	0.34174	0.10797	0.732585
NM_000961	-	-	NM_000961	PTGIS	-	chr20:49503873-49568170	-	-	38.0019	31.8835	0.582911	0.522245	34.4991	33.3024	0.737931	0.326908	36.3185	21.6687	0.687677	0.475388	30.6077	84.1684	39.4997	89.1591
NM_000962	-	-	NM_000962	PTGS1	-	chr9:122370529-122395703	-	-	15.6759	19.9143	0.838999	0.418227	17.3201	21.312	0.505404	0.556622	15.4295	32.416	0.63959	0.0941034	11.3129	5.82027	12.2553	2.28885
NM_000963	-	-	NM_000963	PTGS2	-	chr1:186671811-186680427	-	-	6.44276	13.6114	0.449551	0.230631	5.18548	10.5768	0.445993	0.181503	4.77659	20.6752	0.474655	0.321567	1.4275	0.681454	1.71035	1.86592
NM_000964	-	-	NM_000964	RARA	-	chr17:40309170-40357643	-	-	2.07504	11.6461	4.49027	1.40361	4.16299	14.0268	3.21952	2.67	3.80941	12.2572	4.32868	2.72651	10.3659	2.45014	13.8276	0.706751
NM_000966	-	-	NM_000966	RARG	-	chr12:53210565-53232256	-	-	10.3926	7.60197	2.45341	2.65516	9.51243	7.0126	2.90497	2.74069	8.92896	6.85445	3.21843	2.59441	4.76621	5.78721	5.47971	3.53166
NM_000967	-	-	NM_000967	RPL3	-	chr22:39312881-39319665	-	-	1477.59	1231.1	496.801	509.922	1669.62	1383.11	511.725	623.17	1379.83	1517.98	486.25	582.649	1396.55	1422.72	1314.48	2112.81
NM_000968	-	-	NM_000968	RPL4	-	chr15:66499314-66504855	-	-	1127.21	1192.71	507.497	561.786	1231.29	1171.56	515.343	618.296	1084.99	1289.74	528.563	588.914	1210.08	1230.64	1119.16	1696.25
NM_000969	-	-	NM_000969	RPL5	-	chr1:92832036-92961522	-	-	1097.64	1289.23	265.254	311.49	1226.27	1217.67	266.369	345.706	1001.02	1370.41	290.181	321.97	1138.6	991.797	973.042	1295.38
NM_000970	-	-	NM_000970	RPL6	-	chr12:112405189-112409639	-	-	780.878	862.686	367.855	445.061	875.946	790.104	405.779	489.717	739.261	894.947	409.98	480.875	829.324	824.822	770.51	1125
NM_000971	-	-	NM_000971	RPL7	-	chr8:73290638-73293634	-	-	546.856	649.18	424.347	442.138	642.964	680.384	462.957	553.216	471.062	745.129	451.395	538.62	666.377	622.52	620.481	753.659
NM_000972	-	-	NM_000972	RPL7A	-	chr9:133348213-133351425	-	-	1484.37	1897.79	729.483	872.836	1658.51	1811.3	751.563	1047.47	1377.8	2027.12	741.91	884.565	1711.77	1558.29	1535.07	2177.86
NM_000973	-	-	NM_000973	RPL8	-	chr8:144789764-144792446	-	-	1522.93	1880.71	1448.88	1567.01	1732.18	1786.71	1503.59	1800.45	1452.88	1896.36	1464.37	1685.17	1804.62	1701.35	1673.97	2391.64
NM_000975	-	-	NM_000975	RPL11	-	chr1:23691778-23696426	-	-	2015.73	2470.1	955.119	1153.92	2077.48	2170.94	1141.25	1301.21	1629.56	2534.92	1138.59	1182.97	1853.39	1882.52	1815.26	2516.17
NM_000976	-	-	NM_000976	RPL12	-	chr9:127447673-127451432	-	-	1378.46	1577.94	494.758	553.84	1531.76	1607.52	547.844	721.698	1238.16	1679.68	510.477	640.403	1249.65	1293.24	1191.96	2125.23
NM_000977	-	-	NM_000977	RPL13	-	chr16:89560656-89566829	-	-	298.273	359.775	177.184	197.969	342.969	357.94	199.407	236.049	287.228	386.427	182.875	205.337	301.072	288.112	292.996	461.454
NM_000978	-	-	NM_000978	RPL23	-	chr17:38850067-38853800	-	-	2019.81	2602.06	903.435	1022.63	2223.34	2461.93	1049.38	1229.54	1830.54	2724.01	1008.85	1183.9	2151.23	2003.14	1952.86	2753.01
NM_000979	-	-	NM_000979	RPL18	-	chr19:48615326-48630406	-	-	918.349	1265.21	547.717	587.623	1026.18	1155.68	603.869	712.446	851.494	1206.99	554.55	643.433	961.847	798.056	876.499	1205.29
NM_000980	-	-	NM_000980	RPL18A	-	chr19:17859877-17863324	-	-	456.234	599.539	206.963	232.045	526.094	543.207	229.549	278.78	410.21	557.722	224.811	263.786	470.463	507.86	440.29	765.11
NM_000981	-	-	NM_000981	RPL19	-	chr17:39200282-39204727	-	-	1721.46	2635.89	925.603	1070.27	2010.22	2368.33	1049.17	1285.24	1637.49	2594.92	1018.38	1145.68	2068.25	2066.86	1899.82	2991.27
NM_000982	-	-	NM_000982	RPL21	-	chr10:120354660-120355223	-	-	143.753	187.041	70.4325	89.7443	155.676	158.055	102.173	101.406	133.372	217.739	108.068	99.9518	183.363	174.96	162.736	278.79
NM_000983	-	-	NM_000983	RPL22	-	chr1:6185019-6199619	-	-	122.302	162.176	41.2936	41.8802	134.982	152.918	45.8116	47.2456	116.161	175.96	45.6331	48.9496	130.737	114.905	117.967	148.635
NM_000984	-	-	NM_000984	RPL23A	-	chr17:28719981-28726931	-	-	293.42	370.377	144.722	197.366	311.773	328.797	152.401	214.36	263.287	372.177	177.425	203.651	294.55	299.065	272.676	436.814
NM_000985	-	-	NM_000985	RPL17	-	chr18:49481177-49492565	-	-	75.8038	144.091	88.763	95.5235	91.5684	124.093	103.087	117.921	60.5502	136.807	96.9222	92.74	69.5369	54.0275	68.4249	56.7392
NM_000986	-	-	NM_000986	RPL24	-	chr3:101681089-101686719	-	-	1563.68	2403.04	822.729	873.311	1687.08	2166.07	936.115	1087.19	1416.63	2446.48	916.187	991.629	1950.57	1620.74	1686.17	2351.15
NM_000987	-	-	NM_000987	RPL26	-	chr17:8377515-8383247	-	-	1490.5	2103.23	762.524	802.74	1674.83	1914.45	858.324	1063.37	1332.56	2071.46	849.04	990.075	1942.62	1661.37	1658.15	2290.89
NM_000988	-	-	NM_000988	RPL27	-	chr17:42998428-43002954	-	-	1176.74	1537.96	885.178	942.753	1359.15	1297.68	1107	1439.04	1175.71	1304.73	988.875	1159.09	1658.83	1633.93	1389.22	2425.89
NM_000989	-	-	NM_000989	RPL30	-	chr8:98041709-98045590	-	-	1560.89	2289.3	1419.45	1483.24	1734.82	2062.22	1635.77	1846.96	1401.55	2253.63	1604.63	1721.64	1698.67	1602.65	1586.26	2126.76
NM_000990	-	-	NM_000990	RPL27A	-	chr11:8682447-8689872	-	-	199.314	239.471	89.7014	98.3853	206.822	215.481	100.415	120.599	181.381	231.775	94.9327	105.99	200.164	207.749	179.467	316.191
NM_000991	-	-	NM_000991	RPL28	-	chr19:55385931-55392083	-	-	79.7208	97.7062	37.1384	40.2071	85.4493	90.6638	40.8202	46.787	70.0176	96.256	38.1376	42.7002	75.551	75.907	77.2762	125.914
NM_000992	-	-	NM_000992	RPL29	-	chr3:51993627-51995942	-	-	1052.16	1429.17	497.2	607.075	1204.35	1294.39	540.359	720.147	968.564	1374.02	538.107	653.586	1220.52	1131.64	1122.52	1639.07
NM_000993	-	-	NM_000993	RPL31	-	chr2:101002228-101151384	-	-	2178.57	3348.7	1026.62	1064.04	2406.86	3002.17	1147.95	1461.15	1870.75	3199.49	1049.48	1223.29	2557.32	2237.43	2181.24	3212.52
NM_000994	-	-	NM_000994	RPL32	-	chr3:12834944-12841582	-	-	491.518	730.871	268.748	310.974	563.366	651.682	315.374	376.373	433.169	707.884	288.806	328.917	583.855	509.84	515.015	795.191
NM_000995	-	-	NM_000995	RPL34	-	chr4:108620565-108630483	-	-	448.105	603.309	182.214	206.124	493.878	570.685	206.333	264.478	398.276	675.794	208.213	228.21	518.51	412.749	405.03	604.342
NM_000996	-	-	NM_000996	RPL35A	-	chr3:197889074-197960015	-	-	1440.24	2375.18	711.81	807.633	1569.37	1913.04	833.779	984.436	1253.86	2227.23	821.371	899.946	1699.02	1448.87	1457.26	1956.2
NM_000997	-	-	NM_000997	RPL37	-	chr5:40831327-40835285	-	-	423.355	581.305	155.978	208.637	493.026	532.961	197.329	257.916	392.019	547.739	181.351	208.274	459.852	419.925	400.45	626.064
NM_000998	-	-	NM_000998	RPL37A	-	chr2:216498796-216501465	-	-	4679.05	6651.81	2303.34	2666.63	5280.29	5960.1	2758.06	3405.08	4061.2	6744.06	2565.74	3046.77	5722.56	5354.28	5054.52	7712.1
NM_000999	-	-	NM_000999	RPL38	-	chr17:74203655-74209880	-	-	1361.41	2036.92	982.023	1074.54	1532.69	1857.46	1125.57	1381.36	1210.36	1921.82	1174.76	1248.44	1798.47	1551.56	1613.16	2292.97
NM_001000	-	-	NM_001000	RPL39	-	chrX:119786503-119791659	-	-	181.317	235.519	87.5915	88.0746	216.086	221.519	106.982	163.226	146.084	206.924	143.761	153.117	257.449	244.639	212.326	300.705
NM_001001	-	-	NM_001001	RPL36AL	-	chr14:49618688-49620685	-	-	319.776	552.853	197.315	203.251	331.464	468.365	211.58	238.84	268.917	504.089	200.941	223.293	373.193	395.637	328.309	593.69
NM_001001132	-	-	NM_001001132	ITSN1	-	chr21:33642477-33889305	-	-	41.8233	10.781	2.34123	3.11983	43.1058	15.1862	2.17413	2.09709	42.3321	11.7519	2.25387	2.80913	16.939	15.2253	17.5154	9.56186
NM_001001290	-	-	NM_001001290	SLC2A9	-	chr4:9826223-10040248	-	-	1.00765e-05	0	0.00441203	0.0042835	0	1.26553e-05	0.00448275	0.00476764	7.79113e-05	5.00278e-05	0.00439267	0.00454045	0.000121538	1.56737e-05	9.55263e-06	8.0421e-06
NM_001001317	-	-	NM_001001317	PRSS58	-	chr7:142252137-142258058	-	-	0	0	0	0	0	0	0	0	0	0	0	0	0	0	0	0
NM_001001323	-	-	NM_001001323	ATP2B1	-	chr12:89588048-89656067	-	-	0	0	0.129246	0.0589242	0	0	0.0904521	0.127793	0	0.0506031	0.0615651	0.0644254	0	0.175835	0	0.657639
NM_001001325	-	-	NM_001001325	SPINK14	-	chr5:148168545-148175619	-	-	0	0	0	0	0	0	0	0	0	0	0	0	0	0	0	0
NM_001001329	-	-	NM_001001329	PRKCSH	-	chr19:11420604-11450967	-	-	21.0525	24.2364	14.9519	16.063	26.1929	26.5083	12.9007	13.8664	28.077	31.0845	10.9502	13.2529	26.1548	23.5711	27.6344	25.4926
NM_001001330	-	-	NM_001001330	REEP3	-	chr10:63521362-63625123	-	-	12.4991	11.1421	6.85925	5.8954	12.951	11.513	4.86193	6.1569	13.5787	9.13482	6.11253	5.97981	10.7478	12.7327	10.5564	8.24336
NM_001001331	-	-	NM_001001331	ATP2B2	-	chr3:10324022-10505584	-	-	0.635825	0.659955	0.972772	0.831125	0.672823	1.65884	1.6698	0.8547	0.619622	0.975392	1.56746	1.23741	0.501307	0.230406	0.755372	0.000146579
NM_001001342	-	-	NM_001001342	BLOC1S2	-	chr10:100273277-100286712	-	-	0.960922	1.65016	2.25699	1.78195	0.0809293	2.09635	1.85307	2.26839	0.486978	2.37137	3.02999	1.56462	1.13131	1.05661	0.801954	0
NM_001001343	-	-	NM_001001343	FNDC9	-	chr5:157266079-157395598	-	-	0.0158648	0.0557426	0.0711284	0	0.0401846	0.0875754	0.0563617	0.015751	0	0	0	0.0164627	0.0163191	0.0176239	0.0422761	0.0224112
NM_001001344	-	-	NM_001001344	ATP2B3	-	chrX:153536121-153582929	-	-	0.0973832	6.08158e-06	9.38456e-06	0.0793786	1.26962e-06	0.215465	0.100645	0.0576428	0	0.20004	0.0714764	0.150869	0	0.0161028	0.0258847	0.0342867
NM_001001346	-	-	NM_001001346	CLDN20	-	chr6:155090288-155314483	-	-	0.0306068	0.0357744	0.0823276	0.0293558	0	0.0674041	0.0271641	0.0302112	0.036247	0	0	0	0	0.170424	0	0.0433253
NM_001001349	-	-	NM_001001349	NKIRAS2	-	chr17:41966740-42038026	-	-	0	0.481585	0	0.443116	0	0	0.134232	0.328381	0	0	0	0	0.152825	0	0	0
NM_001001389	-	-	NM_001001389	CD44	-	chr11:35138869-35232402	-	-	0.823378	3.57738	0	0	1.19571	2.45091	0	0.0244161	0.942252	2.98067	0.0311059	0.0100378	2.05669	1.55018	2.22846	2.08127
NM_001001390	-	-	NM_001001390	CD44	-	chr11:35138869-35232402	-	-	0.768023	0.714519	0.089614	0	0.630351	0.453587	0.0599648	0.14883	0.825338	1.0337	0	0	2.16094	1.7572	3.04255	2.11976
NM_001001391	-	-	NM_001001391	CD44	-	chr11:35138869-35232402	-	-	372.137	413.568	32.6048	22.7222	423.666	426.666	29.9787	40.6295	390.106	539.181	39.6654	29.7124	456.752	307.106	476.196	227.912
NM_001001392	-	-	NM_001001392	CD44	-	chr11:35138869-35232402	-	-	0	0.0277229	0.0305128	0	0.0547029	0	0	0	0.0956974	0.109891	0	0	0.0316932	0	0	0.0984411
NM_001001394	-	-	NM_001001394	DNAJB3	-	chr2:233617644-233773305	-	-	0	0	0	0	0	0	0	0	0	0	0	0	0	0	0	0
NM_001001395	-	-	NM_001001395	LMO3	-	chr12:16548371-16608214	-	-	2.72293	0	8.28903e-05	0	3.09712	0	0	0	3.58296	0.357753	0	6.14534e-07	0.0044419	0.611784	0.052543	0.342144
NM_001001396	-	-	NM_001001396	ATP2B4	-	chr1:203626786-203744081	-	-	0.357801	0.147816	1.37859	0.194189	0.0549602	0.20039	0.316869	0.66421	0.334533	0.292782	1.36021	0.413943	0.139208	0.648098	0.550051	0.539803
NM_001001410	-	-	NM_001001410	TSR3	-	chr16:1333604-1351872	-	-	60.6947	56.6969	60.5989	65.9446	61.1474	53.8239	64.1332	72.9673	60.6924	53.3014	60.2766	65.039	61.0891	77.0498	67.4877	114.528
NM_001001411	-	-	NM_001001411	ZNF676	-	chr19:22179100-22196951	-	-	0	0	0	0	0	0	0	0	0	0	0	0	0	0	0	0
NM_001001412	-	-	NM_001001412	CALHM1	-	chr10:103453386-103458891	-	-	0	0	0	0	0	0	0	0	0	0	0	0	0	0	0	0
NM_001001413	-	-	NM_001001413	GOLGA6L1	-	chr15:23127065-23334210	-	-	0	0	0	0	0	0	0	0	0	0	0	0	0	0	0	0
NM_001001414	-	-	NM_001001414	NCCRP1	-	chr19:39196963-39201882	-	-	0.207014	0.100976	0.0618191	0	0.188922	0.228446	0.0306351	0.0510852	0	0.147145	0.10097	0.0178983	0.0531818	0.0191518	0.18396	0.0243744
NM_001001415	-	-	NM_001001415	ZNF429	-	chr19:21505634-21538277	-	-	1.36981	2.96032	3.14953	2.55995	1.51102	2.65059	2.55819	2.89939	1.34007	2.20595	3.20687	3.40961	1.33386	0.845973	1.18475	0.498601
NM_001001417	-	-	NM_001001417	TBC1D3B	-	chr17:36165623-36176624	-	-	0	0	0	0	0	0	0	0	0	0.000237937	3.04334e-06	0	0	0	0	0.00024507
NM_001001418	-	-	NM_001001418	TBC1D3C	-	chr17:38003992-38139051	-	-	9.507e-06	0.264011	2.81411e-05	0.111709	0.0401504	0	0.167657	3.25602e-05	0	0.0874928	0.000427065	0.000296512	0.000110535	3.8514e-06	4.62269e-06	8.23518e-05
NM_001001419	-	-	NM_001001419	SMAD5	-	chr5:136129513-136182734	-	-	0.876001	0.699674	0.507661	0.930623	0.891186	0.473752	0.874395	0.658143	0.399795	0.730884	0.651695	1.31655	0.514029	1.36292	0.795346	0.63419
NM_001001420	-	-	NM_001001420	SMAD5	-	chr5:136129513-136182734	-	-	3.01787	5.33172	5.42686	5.35864	3.75646	5.72045	4.39242	5.32049	3.71397	6.99448	6.27833	5.59814	5.28544	2.76126	4.51335	1.73213
NM_001001430	-	-	NM_001001430	TNNT2	-	chr1:201359007-201377700	-	-	0	0	0	0	0.000199985	0	0	0	0.00019673	0.000114953	4.945e-06	0	0	0	0	4.16425
NM_001001431	-	-	NM_001001431	TNNT2	-	chr1:201359007-201377700	-	-	0	1.01709	0	0	0.00317577	1.18933	0	0	0.00262542	0.0034653	1.06896e-05	0	0.000226058	0	0.000445407	58.0692
NM_001001432	-	-	NM_001001432	TNNT2	-	chr1:201359007-201377700	-	-	0	0.000103021	0	0	0.0518135	0	0	0	0.0359833	0.107874	2.3264e-05	0	0	2.86799	0	0.62616
NM_001001433	-	-	NM_001001433	STX16	-	chr20:58651252-58715844	-	-	3.21279	2.13605	2.49592	0.112342	3.15761	1.70171	1.76024	0.414338	1.8947	1.57623	1.66727	0.00467399	1.20623	2.95688	1.6615	1.53183
NM_001001436	-	-	NM_001001436	C16orf87	-	chr16:46802046-46831162	-	-	7.44146	8.58025	9.91204	10.9556	6.09098	7.82741	8.93814	10.7868	6.75112	9.76649	11.0937	11.1332	8.14859	4.31277	6.81607	8.06088
NM_001001437	-	-	NM_001001437	CCL3L3	-	chr17:36194869-36196758	-	-	0.21725	0	0	0	0.413739	0	0	0	0.192377	0	0	0	0	0	0	0
NM_001001438	-	-	NM_001001438	LSS	-	chr21:46188445-46228824	-	-	10.0807	9.1011	3.55916	4.79548	12.6681	7.63459	3.53302	3.71228	11.121	7.58818	3.47897	5.14471	9.30837	8.92748	7.74263	6.09045
NM_001001479	-	-	NM_001001479	SLC35E4	-	chr22:30635805-30647875	-	-	4.51791	4.39195	3.63824	2.49759	5.51795	5.69359	3.51489	3.54709	5.76121	6.8813	3.06991	2.68371	24.8017	18.3534	22.5668	47.8013
NM_001001480	-	-	NM_001001480	KRTAP5-5	-	chr11:1629802-1630929	-	-	0	0	0	0	0	0	0	0	0	0	0	0.0373628	0	0	0	0
NM_001001481	-	-	NM_001001481	UBE2W	-	chr8:73780096-73878910	-	-	0.304484	2.69546	2.04982	2.58835	1.06961	1.99089	2.40059	1.72835	1.14143	1.26321	1.98958	1.9244	1.30862	1.17762	1.50837	0.837039
NM_001001483	-	-	NM_001001483	ZDHHC13	-	chr11:19117144-19176420	-	-	0.572282	0.470681	0.930119	0.625833	0.141114	0.417483	1.22043	0.00171936	6.51814e-05	0.00313187	1.74459	0.384877	1.30815	0.779777	1.11542	0.754033
NM_001001484	-	-	NM_001001484	PTER	-	chr10:16436942-16522005	-	-	0.106428	0.465519	0	0	0.557281	0.433883	0	0	0.0334043	0.386447	0	0	0.312238	0.000186373	0.189293	0
NM_001001485	-	-	NM_001001485	ATP2C1	-	chr3:130850524-131381475	-	-	4.07333	5.08886	4.2294	4.40027	3.11804	6.25584	4.30032	4.14857	3.98339	5.69105	4.34059	4.03435	4.5319	4.7051	5.56302	1.04777
NM_001001486	-	-	NM_001001486	ATP2C1	-	chr3:130850524-131381475	-	-	10.7009	10.6038	6.51812	9.34875	10.7979	7.81121	8.96019	7.71887	12.3023	8.61826	12.1682	9.07639	13.697	11.6371	10.6067	11.4274
NM_001001487	-	-	NM_001001487	ATP2C1	-	chr3:130850524-131381475	-	-	3.80965	2.45642	7.49084	3.05664	3.78631	4.7921	2.64117	5.10456	1.72767	6.11096	2.15354	4.03418	0.339184	2.41298	3.2296	0.237132
NM_001001502	-	-	NM_001001502	SNCB	-	chr5:176620083-176630561	-	-	0.0862537	0.453313	0.749831	1.43218	0	0	1.0954	0.763713	0	0.0824178	1.24106	0.589315	0.152819	0	0.260249	0
NM_001001503	-	-	NM_001001503	NDUFV3	-	chr21:42893267-42909663	-	-	8.91754	14.2826	19.5578	25.876	9.19729	12.0431	20.9048	25.8711	7.53002	12.0477	21.0707	22.6931	8.23085	11.572	8.06324	16.0654
NM_001001520	-	-	NM_001001520	HDGFRP2	-	chr19:4472195-4517704	-	-	40.169	26.8611	34.9369	38.7814	38.446	28.7201	36.2175	35.2568	43.5298	27.6827	31.6123	32.2508	42.1638	37.6816	43.1861	47.9684
NM_001001521	-	-	NM_001001521	UGP2	-	chr2:63840963-63891562	-	-	28.2648	29.3868	27.7023	28.5212	29.2779	24.488	26.2939	29.6497	30.0068	28.7414	25.7322	28.9369	28.0936	34.2859	30.1253	32.0946
NM_001001522	-	-	NM_001001522	TAGLN	-	chr11:117179222-117204792	-	-	15.93	9.43617	0.862422	0.285686	11.2468	8.99228	1.58923	1.44012	8.58162	4.89788	1.12767	0.962313	5.72351	11.5374	4.94927	13.3798
NM_001001523	-	-	NM_001001523	RORC	-	chr1:151806070-151831872	-	-	0.0204651	0	0.0182488	0.0504737	0.0804539	0	0.0179518	0	0	0	0	0.0323227	0.0430387	0.046606	0.0989635	0
NM_001001524	-	-	NM_001001524	TM6SF2	-	chr19:19264364-19273265	-	-	0.694709	0.112082	1.39555	0.98799	0.605224	0.105627	1.06328	1.04042	0.539369	0.1428	1.05356	0.747585	0.271304	0.346272	0.383969	0.304908
NM_001001547	-	-	NM_001001547	CD36	-	chr7:80602187-80679277	-	-	0.0248583	0.0944548	0	0	0.000154381	0	0	0	0.229045	0.0829407	0	0	0	0	1.92884e-06	0
NM_001001548	-	-	NM_001001548	CD36	-	chr7:80602187-80679277	-	-	0.0231771	0.0231866	0.00600267	0.0109283	0.0276204	0.0569913	0	0	0.0540851	0.017531	0	0	0.0204451	0.0798088	0	0.204728
NM_001001549	-	-	NM_001001549	GRB10	-	chr7:50590062-50793462	-	-	0	0.359113	3.38028	1.82623	0.836123	0.211517	5.16184	2.51848	0	0	2.96501	1.98855	0	0.260186	0.368974	0.271058
NM_001001550	-	-	NM_001001550	GRB10	-	chr7:50590062-50793462	-	-	0.534723	1.03525	1.10099	2.47822	0.430608	0	1.16937	1.96781	1.75016	1.2884	1.24828	2.32889	2.63184	2.21862	1.81716	1.56305
NM_001001551	-	-	NM_001001551	IDNK	-	chr9:83623048-83644130	-	-	3.67583	1.74284	2.56111	2.24733	5.53246	2.54511	2.2086	2.70601	4.41198	0.77416	2.26141	2.71667	4.06357	5.54565	4.7182	5.43724
NM_001001552	-	-	NM_001001552	LEMD1	-	chr1:205373251-205422086	-	-	0	0.989476	0	0	0.190835	0.338009	0.0823846	0	0	0.084709	0.161514	0	0.456122	0	0.148049	0
NM_001001555	-	-	NM_001001555	GRB10	-	chr7:50590062-50793462	-	-	11.9486	8.07809	29.6795	19.9527	7.79378	11.1589	28.4016	24.6714	8.54361	9.89857	25.8419	23.148	9.24109	8.5729	7.69402	7.94624
NM_001001556	-	-	NM_001001556	GALK2	-	chr15:49155758-49620921	-	-	3.50952	3.72016	3.94059	3.94303	3.40882	3.48408	3.70334	4.18148	3.21088	3.70683	4.53644	4.34788	3.95775	4.13431	3.60347	2.03247
NM_001001557	-	-	NM_001001557	GDF6	-	chr8:96142329-96160792	-	-	1.2242	0.36629	0.0310959	0.0916029	1.49261	0.815533	0.0848238	0.0514209	1.67959	0.281997	0.0844898	0.0269334	0.649698	6.82032	0.681016	10.2554
NM_001001560	-	-	NM_001001560	GGA1	-	chr22:37608473-37633564	-	-	1.7773	2.79065	1.80535	2.01372	2.37374	2.10419	2.64191	2.96286	1.43314	1.16684	2.15538	2.27232	3.85398	1.49383	1.87044	0.858636
NM_001001563	-	-	NM_001001563	TIMM50	-	chr19:39480411-39493019	-	-	10.01	13.4402	17.2536	16.7388	9.19197	12.6152	17.0158	18.5705	9.80989	13.6669	16.6458	18.067	14.1365	11.7949	12.3595	18.4591
NM_001001567	-	-	NM_001001567	PDE9A	-	chr21:42653751-42775508	-	-	1.22447	0.000588124	9.04643	11.2359	1.48559	1.15805	9.55565	7.54952	1.85898	0	10.9772	10.2652	0.167636	0	0.933306	0.399938
NM_001001568	-	-	NM_001001568	PDE9A	-	chr21:42653751-42775508	-	-	0	0.0470908	1.23404	0	0	6.53587e-05	1.12445	0.738165	0.502284	0.479278	1.53425	0.70787	0.000164217	0	0.573675	0
NM_001001569	-	-	NM_001001569	PDE9A	-	chr21:42653751-42775508	-	-	0	0	0	0	0	0	0	0	0	0	0.000811477	0	0.122593	0	0	0
NM_001001570	-	-	NM_001001570	PDE9A	-	chr21:42653751-42775508	-	-	0	0	0	0	0	0	0	0	0	0	0	0	0	0	0	0
NM_001001571	-	-	NM_001001571	PDE9A	-	chr21:42653751-42775508	-	-	0.00164932	0	0	0	6.97354e-05	7.07721e-05	0	0	0	0.149156	0	0	0	0	0	0
NM_001001572	-	-	NM_001001572	PDE9A	-	chr21:42653751-42775508	-	-	0	0	0	0	0	0	0	0.355193	0	0	0.000279963	0	0	0.466425	0	0
NM_001001573	-	-	NM_001001573	PDE9A	-	chr21:42653751-42775508	-	-	0	0.195185	0.00106159	0	0	0	0	0	9.3918e-05	0	0	0	0	0	0.0012938	0
NM_001001574	-	-	NM_001001574	PDE9A	-	chr21:42653751-42775508	-	-	0	0.3632	0	0	0	0	0	0	0	0	0	0	0	0	0	0
NM_001001575	-	-	NM_001001575	PDE9A	-	chr21:42653751-42775508	-	-	0	0	0	0	8.95999e-05	0	0	0.383563	0	0	0.0060796	0	5.58237e-05	0.0018238	0	0.00120843
NM_001001576	-	-	NM_001001576	PDE9A	-	chr21:42653751-42775508	-	-	0	0	0	0	0	0	0	0	0	0	0	0	0	0	0	0
NM_001001577	-	-	NM_001001577	PDE9A	-	chr21:42653751-42775508	-	-	0	0	0	0	0	0	0	0	0	0	0	0	0	0	0	0
NM_001001578	-	-	NM_001001578	PDE9A	-	chr21:42653751-42775508	-	-	0	0	0	0	0	0	0	0	0	0	0	0	0.268284	0	0	0
NM_001001579	-	-	NM_001001579	PDE9A	-	chr21:42653751-42775508	-	-	0	0	0	0	0	0	0	0	0	0	0	0	0	0	0	0
NM_001001580	-	-	NM_001001580	PDE9A	-	chr21:42653751-42775508	-	-	0	0	0	0	0	0	0	0	0	0	0	0	0	0.622507	0	0.230856
NM_001001581	-	-	NM_001001581	PDE9A	-	chr21:42653751-42775508	-	-	0	0	1.46388	0.00306314	0	0	0.00961992	0.770811	0	0.0543411	0	0	0.284596	0	0	0
NM_001001582	-	-	NM_001001582	PDE9A	-	chr21:42653751-42775508	-	-	0	0	0	0	0.000369017	0	0	0	0.000301469	0.439753	0	0	0	0	0	0
NM_001001583	-	-	NM_001001583	PDE9A	-	chr21:42653751-42775508	-	-	0.276035	0	0	0	0	0	0	0	0	0	0	0	0	0	0	0
NM_001001584	-	-	NM_001001584	PDE9A	-	chr21:42653751-42775508	-	-	0	0	0	0	0	0	0	0	0	0	0	0	0	0	0	0
NM_001001585	-	-	NM_001001585	PDE9A	-	chr21:42653751-42775508	-	-	0	0	0	0	0.369026	0	0.106001	0	0	0	0	0	0	0	0	0
NM_001001653	-	-	NM_001001653	MED8	-	chr1:43383907-43389812	-	-	1.03483	0.0958967	0.620012	0	0.277585	0.151546	0.304105	0.0886433	0.286759	0.890117	0.247191	0	0.414805	0.355699	0.204153	0.343192
NM_001001655	-	-	NM_001001655	ALKBH2	-	chr12:109088187-109093488	-	-	6.01458	4.38635	1.24458	1.07071	5.30264	5.7819	0.000406385	1.57102	5.94479	4.40263	1.55852	0.780098	8.21087	6.25646	4.66268	8.9941
NM_001001656	-	-	NM_001001656	OR9A4	-	chr7:141918875-141919820	-	-	0	0	0	0	0	0	0	0	0	0	0	0	0	0	0	0
NM_001001657	-	-	NM_001001657	OR2Y1	-	chr5:180739122-180740058	-	-	0	0	0	0	0	0	0	0	0	0	0	0	0	0	0	0
NM_001001658	-	-	NM_001001658	OR9A2	-	chr7:143026199-143027132	-	-	0	0	0	0	0	0	0	0	0	0	0	0	0	0	0	0
NM_001001659	-	-	NM_001001659	OR2A14	-	chr7:144129112-144130045	-	-	0	0	0	0	0	0	0	0	0	0	0	0	0	0	0	0
NM_001001660	-	-	NM_001001660	LYRM5	-	chr12:25195215-25250931	-	-	6.5514	6.68802	18.4559	15.36	6.76845	5.53579	16.5612	18.845	8.06999	6.66328	15.4651	20.5188	5.87487	9.21733	3.41265	9.18347
NM_001001661	-	-	NM_001001661	ZNF425	-	chr7:149102785-149126346	-	-	1.966	6.44994	5.02866	3.0751	2.19192	4.44439	4.61135	3.66228	2.32099	5.46158	4.62287	4.09936	3.49458	3.60926	2.82937	3.85654
NM_001001662	-	-	NM_001001662	ZNF782	-	chr9:96816990-96854107	-	-	1.08471	0.950386	2.45013	3.04619	0.979943	1.01492	2.59501	2.61406	0.858139	0.943587	2.62545	2.60815	1.17238	1.07216	1.2996	0.49654
NM_001001663	-	-	NM_001001663	TMEM211	-	chr22:24935240-24939347	-	-	0	0	0	0	0	0	0	0	0	0	0	0	0	0	0	0
NM_001001664	-	-	NM_001001664	SPOPL	-	chr2:138501779-138573236	-	-	3.59415	3.9503	3.89926	3.32119	3.42182	3.07127	3.35313	2.93662	3.18069	3.58993	3.17482	2.931	2.76629	2.43243	2.8816	1.28293
NM_001001665	-	-	NM_001001665	CYP27C1	-	chr2:127183835-127205767	-	-	0.7174	0.0872653	0.0424143	0.162286	0.661661	0.112221	0.210399	0.073486	0.69894	0.0231497	0.0658254	0.104896	0.526972	0.592129	0.278764	0.954851
NM_001001666	-	-	NM_001001666	ANO7	-	chr2:241188508-241225376	-	-	0	0	0	0	0	0	0	0	0	0	0	0	0	0	0	0
NM_001001667	-	-	NM_001001667	OR6V1	-	chr7:143052340-143053282	-	-	0	0	0	0	0	0	0	0	0	0	0	0	0	0	0	0
NM_001001668	-	-	NM_001001668	ZNF470	-	chr19:56567520-56582894	-	-	2.65422	3.9209	4.02108	3.97362	2.2556	4.03587	3.92824	3.33097	2.31691	3.26085	4.02666	3.43847	2.69061	2.2662	2.45174	1.65007
NM_001001669	-	-	NM_001001669	ARHGEF37	-	chr5:149581571-149634964	-	-	2.42657	0.960863	4.75253	4.9419	2.65372	0.970872	5.6975	5.57391	3.31297	1.17944	4.02389	3.83785	1.02634	1.37602	1.56439	1.77135
NM_001001670	-	-	NM_001001670	SPATA31D1	-	chr9:81988771-81995256	-	-	0	0	0	0	0	0	0	0	0	0	0	0	0	0	0	0
NM_001001671	-	-	NM_001001671	MAP3K15	-	chrX:19343892-19515261	-	-	0.0410863	0.465546	0.122613	0.0985206	0.0346276	0.423893	0.0973172	0.087871	0.00813408	0.374756	0.0732632	0.148591	0.0420953	0.037919	0.0272973	0.0193232
NM_001001673	-	-	NM_001001673	RNASE9	-	chr14:20556092-20560931	-	-	0	0	0	0	0	0	0	0	0	0	0	0	0	0	0	0
NM_001001674	-	-	NM_001001674	OR4F15	-	chr15:101818186-101819125	-	-	0	0	0	0	0	0.046309	0	0	0	0	0	0	0	0	0	0
NM_001001676	-	-	NM_001001676	LCN9	-	chr9:135663321-135665909	-	-	0	0	0	0	0	0	0	0	0	0	0	0	0	0	0	0
NM_001001683	-	-	NM_001001683	MED11	-	chr17:4731407-4739928	-	-	15.2016	13.3407	14.3913	16.8488	18.4079	9.87457	15.3494	19.6499	14.9782	9.93323	14.7503	17.9145	15.3045	18.7086	16.6187	17.7223
NM_001001694	-	-	NM_001001694	IL17REL	-	chr22:49994512-50012626	-	-	0.0177003	0.0207426	0.00792439	0	0.0223745	0	0.00786034	0	0	0.00756417	0.00861278	0	0	0	0	0
NM_001001701	-	-	NM_001001701	C4orf3	-	chr4:119296418-119304445	-	-	63.286	52.8692	29.1079	34.4961	60.8534	51.2638	30.2797	31.73	62.9404	52.2507	31.5314	30.3491	54.2926	79.5454	50.6824	69.6454
NM_001001709	-	-	NM_001001709	C9orf170	-	chr9:87148643-87159726	-	-	0.00947778	0.0555295	0.0254601	0.0272717	0.0638949	0.0209445	0.00841759	0.0374216	0.022495	0.0242981	0.046126	0.00980345	0.00971766	0.010503	0	0.0133767
NM_001001710	-	-	NM_001001710	FAM166A	-	chr9:137241258-137247792	-	-	0.163117	0.190591	0.146271	0.0938696	0.192242	0.215464	0.318471	0.0966051	0.115879	0.16634	0.255697	0.17026	0.0336721	0.0363476	0.0436916	0
NM_001001711	-	-	NM_001001711	DDI1	-	chr11:103907185-104164299	-	-	0	0	0	0	0	0	0	0	0	0	0	0	0	0	0	0
NM_001001712	-	-	NM_001001712	LCN10	-	chr9:136738166-136742959	-	-	0	0.0394024	0	0	0.0141765	0.0185718	0	0.0332219	0	0.0574211	0.0164138	0	0.0345812	0.0186805	0	0.0237755
NM_001001713	-	-	NM_001001713	SH3BGR	-	chr21:39380243-39515506	-	-	0.934285	1.42005	1.19349	3.87766	0	1.47768	0.698994	1.32812	0.872783	1.41275	0.59172	2.21171	1.50714	2.21832	0	0.932389
NM_001001715	-	-	NM_001001715	FARP1	-	chr13:98142561-98449773	-	-	1.55376	0.691173	0.453169	0.590178	1.22738	0.389197	0.134815	0.268268	1.1525	0.987618	0.255981	0.32149	0.759978	0.790354	0.523784	1.2348
NM_001001722	-	-	NM_001001722	CDY2B	-	chrY:17878259-17880220	-	-	0	0	0	0	0	0	0	0	0	0	0	0	0	0	0	0
NM_001001732	-	-	NM_001001732	CC2D2B	-	chr10:95711778-96090235	-	-	0	0	0	0.0893117	0	0	0	0	0	0	0	0	0	0	0	0
NM_001001734	-	-	NM_001001734	ATP1A4	-	chr1:160151561-160186977	-	-	0	0.0440353	0.0599015	3.90644e-06	0.164004	0.292768	0.114855	0	1.22821e-05	0.527072	0.0676924	0.0729533	0	0	0	0
NM_001001740	-	-	NM_001001740	RFWD2	-	chr1:175944825-176207244	-	-	2.54872	1.43393	1.6722	2.62884	2.62833	2.07131	1.69729	2.23806	2.59107	1.63925	2.48593	2.20935	2.16587	2.35069	2.66072	1.10028
NM_001001786	-	-	NM_001001786	BLID	-	chr11:122089102-122203062	-	-	0.0472053	0	0	0	0	0.0518392	0.0418726	0.0465949	0	0	0.0464404	0	0	0	0	0
NM_001001788	-	-	NM_001001788	RAET1G	-	chr6:149818757-149923152	-	-	0.280092	4.07306	0	0	0.473037	2.00206	0	0	0	1.56504	0	0	0.623821	0.434969	0.363262	0.173977
NM_001001790	-	-	NM_001001790	TOMM5	-	chr9:37588414-37592639	-	-	89.8636	91.2212	82.9345	92.9048	90.5639	80.3551	97.9113	108.926	90.8419	86.0325	82.5808	99.2305	129.16	124.08	104.809	171.179
NM_001001791	-	-	NM_001001791	C10orf55	-	chr10:73909968-73922777	-	-	0.540574	0.123541	0.0354279	0	0.544334	0.218391	0	0.0130165	0.422304	0.0900567	0.0128468	0	0.473648	3.36341	0.84253	5.54825
NM_001001794	-	-	NM_001001794	DENND6B	-	chr22:50311962-50327060	-	-	8.55069	3.72662	3.24608	4.44981	10.2272	3.68114	3.89389	3.69366	9.91895	4.11638	3.40219	3.42518	6.88951	7.48087	7.40212	7.29634
NM_001001795	-	-	NM_001001795	C8orf82	-	chr8:144517964-144529074	-	-	9.94532	12.1176	30.5755	32.3613	10.3867	9.45379	35.0709	33.217	10.0752	10.8625	29.6249	29.8054	8.84125	13.2192	10.7622	13.5534
NM_001001802	-	-	NM_001001802	OR2A42	-	chr7:144186082-144380632	-	-	0.127471	0.0495868	0	0	0.214525	0.0934015	0	0	0.0502609	0.144104	0	0	0.0439815	0	0.0570826	0
NM_001001821	-	-	NM_001001821	OR2T34	-	chr1:248573800-248574757	-	-	0	0	0	0	0	0	0	0	0	0	0	0	0	0	0	0
NM_001001824	-	-	NM_001001824	OR2T27	-	chr1:248649930-248650884	-	-	0	0	0	0	0	0	0	0	0	0	0	0	0	0	0	0
NM_001001827	-	-	NM_001001827	OR2T35	-	chr1:248638286-248639258	-	-	0	0	0	0	0	0	0	0	0	0	0	0	0	0	0	0
NM_001001850	-	-	NM_001001850	STX19	-	chr3:93980138-94055678	-	-	0.0970564	0.188986	0.0290032	0	0.0545132	0.213628	0.0287041	0	0	0.0274876	0	0	0.0334062	0	0	0
NM_001001851	-	-	NM_001001851	ITIH5	-	chr10:7559269-7666998	-	-	3.22968	13.2561	0	0	3.20649	8.14943	0.0494276	0.0552563	1.49929	7.77324	0.00054463	0.0189344	2.17963	2.74895	2.43735	1.56408
NM_001001852	-	-	NM_001001852	PIM3	-	chr22:49960494-49964072	-	-	32.0689	36.2611	19.9058	19.8655	39.8321	32.0679	22.1477	20.6654	34.3687	44.6007	22.4238	17.0066	11.3434	11.6046	17.1747	18.0566
NM_001001872	-	-	NM_001001872	C14orf37	-	chr14:58004089-58152129	-	-	11.7655	15.1954	7.2257	7.90138	10.4215	13.7328	6.74403	6.11954	10.4268	15.4926	7.72265	7.48638	9.93309	12.8658	10.1294	11.9417
NM_001001874	-	-	NM_001001874	TPD52L3	-	chr9:6328348-6331900	-	-	0	0	0	0	0	0	0	0	0	0	0	0	0	0	0	0
NM_001001875	-	-	NM_001001875	TPD52L3	-	chr9:6328348-6331900	-	-	0	0	0	0	0	0	0	0	0	0	0	0	0	0	0	0
NM_001001877	-	-	NM_001001877	HSFY2	-	chrY:18729881-18773735	-	-	0	0	0	0	0	0	0	0.0365412	0	0	0	0	0	0	0	0
NM_001001888	-	-	NM_001001888	VCX3B	-	chrX:8464829-8466510	-	-	0.0316989	0	0	0	0.0266861	0	0	0	0	0.0269437	0	0	0.0654185	0	0	0
NM_001001890	-	-	NM_001001890	RUNX1	-	chr21:34787800-35049298	-	-	16.1908	6.48202	4.078	3.38324	12.4295	8.59415	3.41481	4.72855	11.6651	10.1922	3.34224	3.82146	12.3352	11.0023	14.4659	5.60813
NM_001001891	-	-	NM_001001891	ANO7	-	chr2:241188508-241225376	-	-	0.324789	0.23565	0.166168	0.096423	0.286753	0.205126	0.137369	0.0915988	0.321251	0.409894	0.173036	0.159867	0.340768	0.368342	0.328889	0.578318
NM_001001894	-	-	NM_001001894	TTC3	-	chr21:37073270-37203107	-	-	52.2545	79.5117	55.1536	52.4024	55.5175	66.5398	50.5798	46.1806	59.3091	75.2529	57.7277	55.3806	59.2179	54.3441	56.4887	36.1879
NM_001001895	-	-	NM_001001895	UBASH3A	-	chr21:42403861-42447680	-	-	0	0.0318167	0	0	0.0343395	0	0	0	0.0160875	0	0	0	1.12921e-05	0	0	0
NM_001001912	-	-	NM_001001912	OR4E2	-	chr14:21665082-21666024	-	-	0	0	0	0	0	0	0	0	0	0	0	0	0	0	0	0
NM_001001913	-	-	NM_001001913	OR52N1	-	chr11:5787853-5788816	-	-	0	0	0	0	0	0	0	0	0	0	0	0	0	0	0	0
NM_001001914	-	-	NM_001001914	OR2G3	-	chr1:247605585-247606515	-	-	0	0	0	0	0	0	0	0	0	0	0	0	0	0	0	0
NM_001001915	-	-	NM_001001915	OR2G2	-	chr1:247588359-247589313	-	-	0	0	0	0	0	0	0	0	0	0	0	0	0	0	0	0
NM_001001916	-	-	NM_001001916	OR52J3	-	chr11:5046525-5047461	-	-	0	0	0	0	0	0	0	0	0	0	0	0	0	0	0	0
NM_001001917	-	-	NM_001001917	OR56A1	-	chr11:6026670-6027741	-	-	0	0	0	0	0	0	0	0	0	0	0	0	0	0	0	0
NM_001001918	-	-	NM_001001918	OR14C36	-	chr1:248348774-248349713	-	-	0	0	0	0	0	0	0	0	0	0	0	0	0	0	0	0
NM_001001919	-	-	NM_001001919	OR13C4	-	chr9:104526252-104527209	-	-	0	0	0	0	0	0	0	0	0	0	0	0	0	0	0	0
NM_001001920	-	-	NM_001001920	OR4C15	-	chr11:55554306-55555419	-	-	0	0	0	0	0	0	0	0	0	0	0	0	0	0	0	0
NM_001001921	-	-	NM_001001921	OR5AS1	-	chr11:56030418-56031393	-	-	0	0	0	0	0	0	0	0	0	0	0	0	0	0	0	0
NM_001001922	-	-	NM_001001922	OR52N5	-	chr11:5777633-5778667	-	-	0	0	0	0	0	0	0	0	0	0	0	0	0	0	0	0
NM_001001923	-	-	NM_001001923	OR5C1	-	chr9:122788932-122789895	-	-	0	0	0	0	0	0	0	0	0	0	0	0	0	0	0	0
NM_001001924	-	-	NM_001001924	MTUS1	-	chr8:17643793-17800917	-	-	7.04168e-05	0.423123	1.50141	1.00738	0.181326	0.446093	1.18327	1.52791	0.14262	0.397025	1.37485	1.03538	0.45344	0.385745	2.96126e-05	0.0630825
NM_001001925	-	-	NM_001001925	MTUS1	-	chr8:17643793-17800917	-	-	0.242207	0.267211	0.384403	0.410007	0.0748604	0.205786	0.420291	0.268184	1.4489e-05	0.0679795	0.261078	0.845385	0.347008	4.84031e-05	0.737644	0.12487
NM_001001928	-	-	NM_001001928	PPARA	-	chr22:46150595-46243756	-	-	2.3682	7.93241	0.00187761	0.698368	1.72361	6.34449	1.55554	0.554761	3.05004	6.71185	1.31335	0.977152	2.37001	1.36548	1.53539	0.0934597
NM_001001931	-	-	NM_001001931	MTUS1	-	chr8:17643793-17800917	-	-	0	0.0567984	0.770761	0.233343	0	0	0.225509	0.431001	0	0	0.8258	0.522741	0	0	0	0
NM_001001933	-	-	NM_001001933	LHX8	-	chr1:75128433-75161533	-	-	0	0	0	0	0	0	0	0	0	0	0	0	0	0	0	0
NM_001001935	-	-	NM_001001935	ATP5A1	-	chr18:46084143-46104233	-	-	0.131638	0.303774	0.465988	0	0.450675	0.146537	0.490334	0.13826	0.15993	0.571169	0.251443	0	0.391123	0.295322	0	0
NM_001001936	-	-	NM_001001936	AFAP1L2	-	chr10:114294823-114404778	-	-	1.39821	0.465288	2.77993	2.30909	2.24447	0.00177778	2.60213	1.52517	2.31541	0.772737	2.50626	2.71857	0.717301	1.4759	0.00139442	0.952824
NM_001001937	-	-	NM_001001937	ATP5A1	-	chr18:46084143-46104233	-	-	0	0	0	1.02833	115.555	0	0	1.17049	0	0	0	2.36955	0	0	0	0
NM_001001938	-	-	NM_001001938	C9orf47	-	chr9:88990862-89005154	-	-	0	0.000439988	0	0.000457505	0.000208007	0	0.000451862	3.972e-05	0	0.000440756	0.000441195	0.00044185	0.13837	0.0964599	0.000440293	0.000442764
NM_001001952	-	-	NM_001001952	OR5D18	-	chr11:55819629-55820571	-	-	0	0	0	0	0	0	0	0	0	0	0	0	0	0	0	0
NM_001001953	-	-	NM_001001953	OR10G9	-	chr11:124023012-124023948	-	-	0	0	0	0	0	0	0	0	0	0	0	0	0	0	0	0
NM_001001954	-	-	NM_001001954	OR5A2	-	chr11:59421978-59422953	-	-	0	0	0	0	0	0	0	0	0	0	0	0	0	0	0	0
NM_001001955	-	-	NM_001001955	OR4C13	-	chr11:49952390-49953419	-	-	0	0	0	0	0	0	0	0	0	0	0	0	0	0	0	0
NM_001001956	-	-	NM_001001956	OR13C9	-	chr9:104617247-104618204	-	-	0	0	0	0	0	0	0	0	0	0	0	0	0	0	0	0
NM_001001957	-	-	NM_001001957	OR2W3	-	chr1:247895586-247896531	-	-	0.16714	0	0	0	0.210969	0.0918545	0	0	0.197717	0.0354307	0	0	0	0.046655	0.224481	0
NM_001001958	-	-	NM_001001958	OR7G3	-	chr19:9126011-9126950	-	-	0	0	0	0	0	0	0	0	0	0	0	0	0	0	0	0
NM_001001959	-	-	NM_001001959	OR11L1	-	chr1:247840927-247841896	-	-	0	0	0	0	0	0	0	0	0	0	0	0	0	0	0	0
NM_001001960	-	-	NM_001001960	OR5W2	-	chr11:55913649-55914582	-	-	0	0	0	0	0	0	0	0	0	0	0	0	0	0	0	0
NM_001001961	-	-	NM_001001961	OR13C3	-	chr9:104535769-104536813	-	-	0	0	0	0	0	0	0	0	0	0	0	0	0	0	0	0
NM_001001963	-	-	NM_001001963	OR2L8	-	chr1:247937028-248100922	-	-	0	0	0	0	0	0	0	0	0	0	0	0	0	0	0	0
NM_001001964	-	-	NM_001001964	OR2T11	-	chr1:248626177-248627128	-	-	0	0	0	0	0	0	0	0	0	0	0	0	0	0	0	0
NM_001001965	-	-	NM_001001965	OR4D5	-	chr11:123939616-123940573	-	-	0	0	0	0	0	0	0	0	0	0	0	0	0	0	0	0
NM_001001966	-	-	NM_001001966	OR14A16	-	chr1:247814799-247815729	-	-	0	0	0	0	0	0	0	0	0	0	0	0	0	0	0	0
NM_001001967	-	-	NM_001001967	OR5D13	-	chr11:55773437-55774382	-	-	0	0	0	0	0	0	0	0	0	0	0	0	0	0	0	0
NM_001001968	-	-	NM_001001968	OR6S1	-	chr14:20640695-20641691	-	-	0	0	0	0	0	0	0	0	0	0	0	0	0	0	0	0
NM_001001971	-	-	NM_001001971	FAM13C	-	chr10:59176587-59362903	-	-	0.0213314	3.51281e-05	0	0.0607534	0.559859	0.0628435	0.141428	0.0348906	0.564122	0.135637	0.0984867	0.0540921	0.26933	0.113515	0.185579	0.00764505
NM_001001973	-	-	NM_001001973	ATP5C1	-	chr10:7788129-7807799	-	-	58.5045	44.6989	58.1508	69.5852	56.1625	36.9908	59.8531	75.6079	58.9872	47.5842	61.3948	67.6471	67.2312	58.5034	69.9725	69.9183
NM_001001974	-	-	NM_001001974	PLEKHA1	-	chr10:122374577-122432355	-	-	3.9519	4.08411	1.5069	0.942578	4.14698	3.6502	1.26844	0.822253	3.83295	6.00054	0.76667	0.495322	2.80481	3.58679	2.73142	1.86645
NM_001001975	-	-	NM_001001975	ATP5D	-	chr19:1241749-1244825	-	-	95.6685	115.966	89.9509	95.005	106.316	107.963	88.3351	106.396	92.1937	98.0477	88.5868	97.662	96.106	107.496	114.197	144.887
NM_001001976	-	-	NM_001001976	ATE1	-	chr10:121740420-121951965	-	-	1.66774	2.18325	0.655965	0.697572	1.82676	2.05071	0.94739	1.2111	2.12356	2.17442	0.913706	0.541893	1.42887	1.05894	1.45021	0.717677
NM_001001991	-	-	NM_001001991	PAMR1	-	chr11:35431828-35530300	-	-	6.60781	3.44698	0.00923755	0	7.22727	4.9307	0.162722	0.00901202	4.54139	7.15298	0.0879455	0.0095949	2.12156	5.20881	3.69592	3.01582
NM_001001992	-	-	NM_001001992	USP16	-	chr21:29024616-29054486	-	-	6.79387	10.1664	10.0231	8.64476	5.53966	9.54578	8.21464	10.2226	6.98008	10.3348	12.5231	9.14891	9.86658	9.37053	11.9017	7.35704
NM_001001994	-	-	NM_001001994	GPM6B	-	chrX:13770942-13938712	-	-	130.347	77.4099	200.223	250.268	156.59	100.127	151.554	220.87	173.895	129.315	198.58	221.754	89.9057	75.9842	109.305	56.7647
NM_001001995	-	-	NM_001001995	GPM6B	-	chrX:13770942-13938712	-	-	61.6109	45.3857	59.5421	59.4255	72.3438	53.2002	47.4086	55.1866	86.0554	71.824	60.3976	60.6224	54.3652	36.2948	56.2071	17.673
NM_001001996	-	-	NM_001001996	GPM6B	-	chrX:13770942-13938712	-	-	0	0	0	0	0	0	0.0641305	0	0	0	0	0	0	0	0	0
NM_001001998	-	-	NM_001001998	EXOSC10	-	chr1:11066612-11099910	-	-	21.6907	17.4093	22.0963	24.1174	22.7806	20.2521	22.7094	22.1699	23.0627	18.4835	23.86	22.7476	25.7135	23.6557	24.8817	24.1403
NM_001002	-	-	NM_001002	RPLP0	-	chr12:120196699-120201211	-	-	1191.8	1210.16	837.646	835.206	1321.03	1171.89	888.047	1169.08	1145.13	1286.54	857.531	987.457	1319.57	1639.4	1185.3	2243.53
NM_001002000	-	-	NM_001002000	GMPR2	-	chr14:24232421-24239241	-	-	2.80995	2.59285	4.7298	3.77369	3.13913	1.95681	2.74813	3.93602	3.34632	2.98925	3.41954	2.72331	2.22256	2.28836	3.02051	3.03493
NM_001002001	-	-	NM_001002001	GMPR2	-	chr14:24232421-24239241	-	-	1.56654	1.90027	2.19555	4.28565	3.08093	1.74703	4.37105	4.92001	4.19	2.19634	2.86208	4.14716	4.55216	4.70399	3.02845	1.4588
NM_001002002	-	-	NM_001002002	GMPR2	-	chr14:24232421-24239241	-	-	13.9997	23.0346	13.6961	12.4385	15.3842	19.3858	13.8882	15.4083	12.074	30.3084	12.3914	14.6816	11.3051	11.2886	12.981	8.70833
NM_001002006	-	-	NM_001002006	NT5C1B	-	chr2:18554722-18589580	-	-	0	0	0	0	0	0	0	0	0	0	0	0	0	0	0	0
NM_001002009	-	-	NM_001002009	NT5C3A	-	chr7:33014112-33062797	-	-	6.48033	11.6169	30.5339	36.2388	6.91301	9.75753	33.6498	35.8653	5.57301	11.3154	33.2545	38.7284	14.0576	9.18745	9.45826	10.5587
NM_001002010	-	-	NM_001002010	NT5C3A	-	chr7:33014112-33062797	-	-	4.31934	0.00271544	0	0	2.54323	0	0.376942	0.000477676	4.43366	0.000146584	0.000775403	0	0	0.136876	3.13539	0
NM_001002017	-	-	NM_001002017	HCFC1R1	-	chr16:3022619-3027755	-	-	1.09492	0.421396	1.85957	6.70401	0.41246	1.63602	3.29183	4.70239	2.79769	2.42287	2.82664	1.50699	0.906372	1.12953	3.58457	0
NM_001002018	-	-	NM_001002018	HCFC1R1	-	chr16:3022619-3027755	-	-	239.562	131.289	5.74444	7.21153	236.451	111.937	5.52753	4.4502	187.62	94.7575	8.94309	1.4205	151.47	194.01	157.962	161.53
NM_001002019	-	-	NM_001002019	PUS1	-	chr12:131929199-131943861	-	-	2.529	5.31526	1.96121	0.00105375	3.03387	5.0559	0.677255	0.814548	0.00557137	3.41011	2.79461	0.000581684	7.89736	3.85	5.24381	6.79299
NM_001002020	-	-	NM_001002020	PUS1	-	chr12:131929199-131943861	-	-	2.11312	1.33724	1.81125	2.50857	0.540512	4.32078	2.72924	2.96204	2.70365	3.23987	0.428223	3.3388	3.7351	5.61868	4.79865	10.1116
NM_001002021	-	-	NM_001002021	PFKL	-	chr21:44300033-44327381	-	-	0.653235	0.205068	0.389358	1.03938	0.473375	0.380995	0.543937	0.601309	0.505546	0.187676	0.706883	0.971484	0.481619	0.384137	0.511647	0.59298
NM_001002026	-	-	NM_001002026	CLDN18	-	chr3:137998815-138033652	-	-	0	0	0	0	0	0	0	0	0	0	0	0	0	0	0	0
NM_001002027	-	-	NM_001002027	ATP5G1	-	chr17:48892785-48895870	-	-	60.3272	93.2998	87.8985	89.9929	57.1194	73.8133	97.9938	108.202	64.3398	67.181	92.2784	113.837	131.257	135.284	114.379	163.703
NM_001002029	-	-	NM_001002029	C4B	-	chr6_GL000251v2_alt:3459483-3473740	-	-	0.24373	0.285729	0.0103902	0	0.503776	0.853308	0.0103092	0.0286409	0.771586	0.729681	0.00564261	0	0.0534935	0.314841	0.385407	0.130979
NM_001002030	-	-	NM_001002030	ECHDC1	-	chr6:127288711-127343609	-	-	15.6201	8.30787	7.63685	9.72606	11.0714	8.35091	3.63952	8.48381	15.485	9.61965	7.765	6.24792	13.1652	19.9672	12.5586	17.2066
NM_001002031	-	-	NM_001002031	ATP5G2	-	chr12:53665159-53676728	-	-	0.460838	0.274503	0.409924	0	0.651728	0.776477	0.41809	0	0.092994	0.265501	0.0763242	0	0.396767	0.589439	0.306196	0.454078
NM_001002032	-	-	NM_001002032	HN1	-	chr17:75135242-75154683	-	-	0	0.158596	0	0	0	0	0	0	0	0	0	0	0	0.268347	0	0
NM_001002033	-	-	NM_001002033	HN1	-	chr17:75135242-75154683	-	-	0.143462	0.247349	1.60163	1.44329	0.183468	0	1.13568	1.28123	0.242433	0.18633	1.61313	0.965702	0.206803	0.0745635	0	0.286536
NM_001002034	-	-	NM_001002034	FAM109B	-	chr22:42074250-42079438	-	-	0.186106	0.10059	0.179518	0.0549236	0.180919	0.110638	0.241536	0.0282619	0.101885	0.0366584	0.16744	0.118686	0.176382	0.222351	0.247847	0.46503
NM_001002035	-	-	NM_001002035	DEFB108B	-	chr11:71833199-71837562	-	-	0	0	0	0	0	0	0	0	0	0	0	0	0	0	0	0
NM_001002036	-	-	NM_001002036	ASTL	-	chr2:96123849-96138436	-	-	0.646923	2.92658	0.0252153	0.0269775	0.710487	3.40825	0.0748962	0.0555273	0.499764	3.03889	0.027522	0.058614	0.492894	0.219136	0.225706	0.318411
NM_001002231	-	-	NM_001002231	KLK2	-	chr19:50873432-50880567	-	-	0	0	0	0	0	0	0	0	0	0	0	0	0	0	0	0
NM_001002235	-	-	NM_001002235	SERPINA1	-	chr14:94376746-94390692	-	-	2.45131	1.89805	0.00743214	0	1.53463	1.54285	0	0	1.9223	0.000501301	0	0	2.68041	2.16633	0.0357368	0.256502
NM_001002236	-	-	NM_001002236	SERPINA1	-	chr14:94376746-94390692	-	-	0	0	0	0	0	0	0	0	0	0	0	0	0	0	0	0
NM_001002243	-	-	NM_001002243	AFTPH	-	chr2:64524304-64593004	-	-	1.36792	7.1833	2.15609	2.75048	1.76194	7.56586	2.21515	2.7144	2.58771	5.3543	3.35394	3.02221	2.83893	1.70143	3.62993	1.71146
NM_001002244	-	-	NM_001002244	ANAPC11	-	chr17:81887834-81900533	-	-	0.232663	1.57618	0.255776	0.202129	0.211045	0.576557	0.244924	0.291755	0.396455	0.760255	0.258693	0.304388	0.557293	0.492693	0.216619	0.384129
NM_001002245	-	-	NM_001002245	ANAPC11	-	chr17:81887834-81900533	-	-	14.1351	12.8467	18.8736	24.4896	18.192	13.0939	25.8806	25.8914	19.1837	12.9851	20.5962	20.835	14.8015	26.5054	15.686	37.5736
NM_001002246	-	-	NM_001002246	ANAPC11	-	chr17:81887834-81900533	-	-	24.9157	37.3125	29.9527	29.9761	31.476	28.4012	33.587	38.0389	29.9798	43.3251	0	34.11	24.1279	45.9155	22.4837	42.8165
NM_001002247	-	-	NM_001002247	ANAPC11	-	chr17:81887834-81900533	-	-	12.2317	8.62334	14.8073	16.3365	16.1012	7.36853	18.6651	18.2966	21.2663	11.3124	20.6037	16.3264	14.5661	21.6019	13.6835	31.9722
NM_001002248	-	-	NM_001002248	ANAPC11	-	chr17:81887834-81900533	-	-	19.0499	25.3511	28.343	22.6029	0	21.7588	31.7668	35.4691	0	0	41.7459	26.5908	22.3305	0	21.1782	32.2636
NM_001002249	-	-	NM_001002249	ANAPC11	-	chr17:81887834-81900533	-	-	2.28303	1.363	1.60822	2.44567	3.4114	1.80667	1.0107	3.36398	4.36388	3.42074	1.16326	0.861904	2.179	2.04402	3.03053	1.85703
NM_001002251	-	-	NM_001002251	ARL6IP4	-	chr12:122980059-122982913	-	-	26.3659	29.2101	20.0581	24.6687	26.3304	29.6063	23.5143	28.8416	29.5866	29.5729	21.0397	22.8013	34.1502	29.6355	27.6424	40.4028
NM_001002252	-	-	NM_001002252	ARL6IP4	-	chr12:122980059-122982913	-	-	4.82315	9.43393	7.0201	7.76454	3.87557	13.793	10.1725	7.35273	4.22551	11.9723	7.80615	7.52832	7.4836	5.35677	3.69246	8.74464
NM_001002254	-	-	NM_001002254	AWAT2	-	chrX:70040541-70049938	-	-	0.0158815	0	0	0	0	0	0	0	0	0	0	0	0.0163134	0	0.0211604	0.0224349
NM_001002255	-	-	NM_001002255	SUMO4	-	chr6:149217923-149411613	-	-	0.0648743	0.829978	0	0	0.163529	0.425975	0	0.0640525	0.153069	0.765356	0	0	0.202658	0	0.17542	0
NM_001002257	-	-	NM_001002257	LCLAT1	-	chr2:30447225-30644225	-	-	2.31668	1.98035	4.69103	4.82416	2.31585	1.80952	3.9547	3.41252	2.62811	2.73101	5.21552	4.37722	2.08017	2.87235	3.178	2.0542
NM_001002258	-	-	NM_001002258	ATP5G3	-	chr2:175176257-175181762	-	-	0.566173	0.486047	0.768761	1.16067	0.801015	0.42022	1.13733	1.09811	0.737498	0.83306	1.30331	1.35793	1.03415	1.06182	0.637132	0.939745
NM_001002259	-	-	NM_001002259	CAPRIN2	-	chr12:30709551-30754514	-	-	0.185772	0.219416	0.109364	0	0.974694	0.156589	0.21832	0.427767	0.537849	0.172164	0.604027	0.142856	1.14924	2.42902	0.449022	3.03556
NM_001002261	-	-	NM_001002261	ZFYVE27	-	chr10:97737120-97760907	-	-	0	0	0.421776	0.576373	0	0	0.512397	0	0	0.168358	0.599978	0.000680444	0.179339	0	0	0
NM_001002262	-	-	NM_001002262	ZFYVE27	-	chr10:97737120-97760907	-	-	6.17608	7.55576	5.98608	5.47371	6.21121	8.46465	5.68766	6.21855	6.09017	7.50722	5.46947	5.87763	7.48931	5.62741	6.87596	8.73131
NM_001002264	-	-	NM_001002264	EPSTI1	-	chr13:42886387-42992271	-	-	2.90924e-05	0	0.000233228	0.00022655	4.55412e-06	0.0738216	3.50815e-07	6.557e-06	5.1026e-05	0.0838357	0.000199234	0.000211969	0.0384763	5.149e-06	0	0
NM_001002266	-	-	NM_001002266	2019-03-08	-	chr10:45454584-45594906	-	-	0.0150154	0	0	0	0	0	0	0	0	0	0	0	0	0	0	0
NM_001002269	-	-	NM_001002269	EXOSC3	-	chr9:37779713-37785092	-	-	1.37871	0	4.19708	4.93973	1.29869	0.687751	5.24849	4.34101	1.30403	0.283247	4.90538	5.09062	1.72491	2.95855	1.8445	2.00784
NM_001002273	-	-	NM_001002273	FCGR2B	-	chr1:161663114-161678654	-	-	1.62379	0.242337	0.0887831	0.0270901	2.9871	0.165505	0.0426361	0.0376893	4.92626	0.0849383	0.0275554	0.0192422	1.11274	0.364138	1.57856	0.0693065
NM_001002274	-	-	NM_001002274	FCGR2B	-	chr1:161663114-161678654	-	-	0.0703897	0.0963078	0.0549321	0.0188297	0.0519923	0.0595241	0.0284199	0.0254559	0.0694062	0.0519692	0.0191351	0.0137548	0.0702756	0.0817857	0.0707215	0.04395
NM_001002275	-	-	NM_001002275	FCGR2B	-	chr1:161663114-161678654	-	-	0	0	1.09902e-05	2.9682e-05	0	0.000439975	2.1363e-05	2.41384e-05	0	8.5911e-06	2.96682e-05	3.5641e-05	0	0	0	1.36458e-05
NM_001002292	-	-	NM_001002292	WLS	-	chr1:67701465-68232601	-	-	31.7163	10.2345	2.94564	4.51714	35.8895	12.5273	2.51267	2.66676	38.9786	11.1504	2.96097	4.69812	21.4559	38.8022	26.0019	30.4476
NM_001002294	-	-	NM_001002294	FMO3	-	chr1:171090876-171117819	-	-	0.129563	0.00191566	0.00226876	0.00189642	0.0272894	0	0.00162818	0.00160301	0.00214785	0	0	0.00253586	0.00215424	0.00180947	0	0.00216701
NM_001002295	-	-	NM_001002295	GATA3	-	chr10:8054703-8075201	-	-	0.0423581	0.0310171	0.00948225	0.0101567	0	0.00584909	0.00470239	0	0.0816728	0.00904694	0.0051547	0.0109575	0.0434428	2.21016	0.00525924	2.45527
NM_001002296	-	-	NM_001002296	GOLGA7	-	chr8:41490561-41510980	-	-	2.92331	3.1729	3.59748	3.70573	2.40698	1.91109	3.59078	3.95101	0.562643	2.6041	3.56517	2.55318	2.61567	2.77409	2.9367	3.36339
NM_001002755	-	-	NM_001002755	NFU1	-	chr2:69396112-69437628	-	-	17.2756	17.499	15.1041	12.1353	16.4411	17.4194	15.7692	16.6773	16.304	17.6988	14.4231	15.9717	23.0348	24.9915	22.9714	29.9649
NM_001002756	-	-	NM_001002756	NFU1	-	chr2:69396112-69437628	-	-	0	1.0768	0.567485	0.317028	0.483183	0.362089	0.845599	1.59032	0.409418	0.0944686	0.298599	0.759784	0.375494	1.02211	0.260377	0.528901
NM_001002758	-	-	NM_001002758	PRY2	-	chrY:22071755-22096007	-	-	0	0	0.0266577	0	0	0	0	0.0293488	0	0	0	0	0	0	0	0
NM_001002759	-	-	NM_001002759	SFR1	-	chr10:104122057-104126385	-	-	1.55201	1.32705	2.17197e-05	0.766428	0.000739631	0	0.71198	0.547009	0.00019287	0	0.750944	0.952344	0	1.65387	0	2.17368
NM_001002760	-	-	NM_001002760	BPY2B	-	chrY:25030900-25052104	-	-	0	0	0	0	0	0	0	0	0	0	0	0	0	0	0	0
NM_001002762	-	-	NM_001002762	DNAJB12	-	chr10:72332829-72355149	-	-	4.28784	3.07648	3.33519	3.29904	4.22021	3.25388	3.24119	3.77966	4.13518	2.99114	3.88611	3.24487	4.79937	5.53015	5.59726	7.49323
NM_001002796	-	-	NM_001002796	MCTP1	-	chr5:94705536-95284575	-	-	0.317385	0.843349	0	0.440648	0.25786	1.2695	0.11432	0.0873288	0.583611	0.820663	0.225902	0.23509	0.424644	0.258133	0.317948	0.134072
NM_001002800	-	-	NM_001002800	SMC4	-	chr3:160256985-160434961	-	-	15.725	2.96219	17.7792	16.532	14.848	3.62767	13.4788	12.9496	22.4916	2.93908	17.5246	15.9582	20.9126	14.3439	20.1223	13.7817
NM_001002810	-	-	NM_001002810	PDE4DIP	-	chr1:148808180-149033019	-	-	0	0	0	0	0	0	0	0	0	0	0	0	0	0	0	0
NM_001002811	-	-	NM_001002811	PDE4DIP	-	chr1:148808180-149033019	-	-	14.8006	11.7526	3.49323	2.64422	16.3347	12.2803	3.38396	2.65101	17.8028	11.2042	3.13912	2.9855	8.9187	10.2072	11.2152	6.31084
NM_001002812	-	-	NM_001002812	PDE4DIP	-	chr1:148808180-149033019	-	-	0	0	0	0	0	0	0	0.0114924	0	0	0	0.000583357	0.200027	0	2.53937	0
NM_001002814	-	-	NM_001002814	RAB11FIP1	-	chr8:37858946-37899497	-	-	1.95175	3.94074	4.18493e-07	4.66803e-07	2.86166	3.45093	3.79927e-07	3.7872e-07	2.53181	4.06338	0	0	1.63457	1.19823	1.82642	0.530749
NM_001002836	-	-	NM_001002836	ZNF787	-	chr19:56087362-56121373	-	-	25.9923	27.835	30.8059	34.7863	27.1725	27.4438	33.2472	35.3524	24.8299	29.7785	31.1984	33.285	27.7412	27.0449	28.7561	43.0563
NM_001002837	-	-	NM_001002837	INPP5J	-	chr22:31122922-31134697	-	-	0.196965	0.267012	0.0986334	0	9.52933e-05	0	0.159305	0.110456	5.79376e-05	0.00605814	0.000135641	0	0	2.33608e-05	0.110595	0
NM_001002838	-	-	NM_001002838	WNK3	-	chrX:54192822-54358005	-	-	0.75027	0.760216	0.883018	0.767988	0.753353	0.893358	0.758311	0.773245	0.825463	0.893501	0.917165	0.902087	0.647037	0.280751	0.622285	0.147797
NM_001002841	-	-	NM_001002841	MYL4	-	chr17:47209061-47223679	-	-	6.5747e-05	0	0	0	8.92833e-05	0	9.06737e-05	0	6.77282e-05	6.66132e-05	0	0	9.25019e-06	0.324595	0	5.57764
NM_001002843	-	-	NM_001002843	ZNF280D	-	chr15:56630175-56734086	-	-	0.270374	0	0	0.353714	0.132716	0	0.269891	0.0599515	0.38899	0.108167	0	0.29535	0	0.274738	0.497634	0
NM_001002844	-	-	NM_001002844	ZNF280D	-	chr15:56630175-56734086	-	-	0.000422964	0.678311	0.0128365	0.638447	0.236101	0.10477	1.76123	0.581274	0.0011915	0.309555	0.453709	0.706692	1.10808	0.00038247	0.063658	0.658457
NM_001002857	-	-	NM_001002857	ANXA2	-	chr15:60347150-60397986	-	-	51.5259	38.888	15.4282	11.1091	57.8153	35.9768	12.7373	15.4659	72.8043	27.592	14.3019	12.3369	69.8831	86.6064	73.5976	120.288
NM_001002858	-	-	NM_001002858	ANXA2	-	chr15:60347150-60397986	-	-	2.41054	1.24126	0.820803	0.628833	2.41385	1.50527	0.746128	0	2.06729	1.08668	0.351096	1.03612	2.54136	5.32659	2.55482	6.27632
NM_001002860	-	-	NM_001002860	BTBD7	-	chr14:93237549-93333092	-	-	0.0460726	0.0221879	1.22422e-06	0.00991436	0.0196992	1.25644e-06	1.2631e-06	0.0852892	2.6025e-06	1.26747e-06	0.0247105	1.21715e-06	1.37453e-06	0	0.307566	1.19114e-06
NM_001002862	-	-	NM_001002862	DERL3	-	chr22:23786930-24005453	-	-	0	0	0	0	0	0	0.00931332	0	0	0	0	0	0	0	0	0
NM_001002876	-	-	NM_001002876	CENPM	-	chr22:41938720-41947164	-	-	0.103163	0	0.00361832	0.730101	0.000119152	0	0.000103757	0.0221085	0.526456	0	0.528228	0	0	0	0	0
NM_001002877	-	-	NM_001002877	THOC5	-	chr22:29508166-29553747	-	-	3.18899	2.0528	2.12197	1.53962	1.9383	1.30405	1.96281	1.82867	2.51896	1.97226	2.08913	2.16358	4.59557	3.14506	3.67983	5.6057
NM_001002878	-	-	NM_001002878	THOC5	-	chr22:29508166-29553747	-	-	0.744412	0	0.225758	0.182167	0.54232	0.322968	0.000346128	0.664446	0.258463	0.291196	0.0495965	0.126654	0.413241	1.60638	1.16829	0.341486
NM_001002879	-	-	NM_001002879	THOC5	-	chr22:29508166-29553747	-	-	0.236119	0.330144	0.179267	0.327279	0.000176062	0.336953	0.310617	0.110856	0.664508	5.60293e-05	0.361997	0	0.160474	0.00190796	0	1.05783
NM_001002880	-	-	NM_001002880	CBY1	-	chr22:38656652-38673851	-	-	6.33148	2.41988	0.695611	0.556858	3.85059	2.90416	0.836844	0.737085	4.59187	2.39748	1.15589	0.729921	2.79996	2.83642	3.26119	3.14117
NM_001002901	-	-	NM_001002901	FCRLB	-	chr1:161721543-161728143	-	-	0.0798979	0	0.0800849	0.17192	0.45371	0.127482	0.486041	0.391756	0.190766	0.0662757	0.244965	0.411567	0.178372	0.334251	0.105526	0
NM_001002905	-	-	NM_001002905	OR8G1	-	chr11:124249675-124250611	-	-	0	0	0	0	0	0	0	0	0	0	0	0	0	0	0	0
NM_001002906	-	-	NM_001002906	XKRY2	-	chrY:17768979-17770560	-	-	0	0	0	0	0	0	0	0	0	0	0	0	0	0	0	0
NM_001002907	-	-	NM_001002907	OR8K1	-	chr11:56346038-56346998	-	-	0	0	0	0	0	0	0	0	0	0	0	0	0	0	0	0
NM_001002909	-	-	NM_001002909	GPATCH8	-	chr17:44395276-44503602	-	-	11.2234	11.1651	12.6234	9.70019	11.6628	11.3985	9.76976	8.58902	11.1471	12.7068	11.1069	9.70056	13.9545	9.6203	14.6099	8.315
NM_001002911	-	-	NM_001002911	GPR139	-	chr16:20031720-20073778	-	-	0	0	0.34655	0.142589	0	0	0.184726	0.176093	0	0	0.378385	0.371998	0	0	0	0
NM_001002912	-	-	NM_001002912	ERICH3	-	chr1:74568110-74673738	-	-	0.0174167	0.0102108	0.0194881	0.0292341	0.0183503	0.0722261	0.0348099	0.0171919	0.0206792	0.0372554	0.0169281	0.0044948	0.338796	0.149402	0.323736	0.0736921
NM_001002913	-	-	NM_001002913	PTRH1	-	chr9:127706991-127715657	-	-	12.3803	3.80125	10.5199	7.72059	13.6277	4.58503	9.30845	9.65544	13.6685	4.95708	8.07826	9.2133	15.4894	26.0525	15.6456	45.1304
NM_001002914	-	-	NM_001002914	KCTD11	-	chr17:7351888-7354943	-	-	13.0398	8.29462	7.40919	6.58588	13.8271	9.95294	7.95405	7.71443	15.2198	8.81738	7.61999	7.60216	11.9527	15.7425	11.1765	16.5709
NM_001002915	-	-	NM_001002915	IGFL2	-	chr19:46147781-46161304	-	-	0.044559	1.48626e-06	0.0799745	0.128212	1.24052e-06	6.03882e-07	0	7.29e-07	0.0526964	1.92011e-06	0.043804	0.0925885	0.274367	0.0842813	0.134738	0.0968772
NM_001002916	-	-	NM_001002916	H2BFWT	-	chrX:104011146-104013687	-	-	0	0	0	0	0	0	0	0	0	0	0	0	0	0	0	0
NM_001002917	-	-	NM_001002917	OR8D1	-	chr11:124309839-124310766	-	-	0	0	0	0	0	0	0	0	0	0	0	0	0	0	0	0
NM_001002918	-	-	NM_001002918	OR8D2	-	chr11:124319261-124320197	-	-	0	0	0	0	0	0	0	0	0	0	0	0	0	0	0	0
NM_001002919	-	-	NM_001002919	FAM150B	-	chr2:279560-288308	-	-	0.0513744	0	0	0.0246374	0.281201	0.226461	0.0912063	0	0.152174	0.0655965	0	0	0.0264601	0	0.0686575	0.109009
NM_001002920	-	-	NM_001002920	POTEA	-	chr8:43292441-43363185	-	-	0	0	0	0	0	0	0	0	0	0	0	0	0	0	0	0
NM_001002923	-	-	NM_001002923	IGFL4	-	chr19:46039747-46041016	-	-	0	0	0.0773397	0.0824511	0	0	0	0	0	0	0.171044	0.0916387	0	0	0	0
NM_001002925	-	-	NM_001002925	OR5AP2	-	chr11:56641488-56642439	-	-	0	0	0	0	0	0	0	0	0	0	0	0	0	0	0	0
NM_001002926	-	-	NM_001002926	TWISTNB	-	chr7:19695461-19709037	-	-	7.81063	11.7774	10.8916	9.06246	6.97768	11.0332	9.17409	9.78143	6.94531	12.2207	9.98626	9.32591	9.02617	8.18798	8.86172	11.9045
NM_001003	-	-	NM_001003	RPLP1	-	chr15:69452819-69455545	-	-	3421.19	3991.91	1961.88	2226.02	3761	3639.19	2318.29	2902.37	3227.56	3710.93	2087.42	2363.78	3605.82	4421.07	3406.44	7210.87
NM_001003395	-	-	NM_001003395	TPD52L1	-	chr6:125153728-125263498	-	-	0	0	0	9.98142e-06	0	0.0745231	2.84829e-05	0	0	0.0509892	0	0	0.0360633	0	0	0
NM_001003396	-	-	NM_001003396	TPD52L1	-	chr6:125153728-125263498	-	-	1.34524	0.313576	0	0	2.87848	4.08625	0.210343	0	3.65677	5.43361	0	6.00343e-05	6.21662	2.39011	3.79198	3.43807
NM_001003397	-	-	NM_001003397	TPD52L1	-	chr6:125153728-125263498	-	-	7.92292	46.6848	0.3876	0	7.86243	38.432	0	0.0561626	6.63034	56.5107	0.539834	0.27032	25.5948	15.7403	33.2176	15.8702
NM_001003398	-	-	NM_001003398	BICD1	-	chr12:32107250-32378207	-	-	3.19504	3.74459	11.456	10.5373	3.71362	4.56524	10.288	11.3776	4.62556	3.55717	11.9276	11.5258	8.20974	8.02717	11.036	5.63309
NM_001003406	-	-	NM_001003406	CACNA1I	-	chr22:39570752-39689736	-	-	0.13083	0.0656148	0.136878	0.0356505	0.260222	0.0722312	0.149466	0.0182165	0.159347	0.111934	0.142504	0.0480333	0.114736	0.0515336	0.103563	0.0305292
NM_001003407	-	-	NM_001003407	ABLIM1	-	chr10:114431109-114684655	-	-	13.8307	10.2573	1.66946	3.29924	13.532	9.81342	1.78807	0.0043762	12.2518	12.8013	2.51209	1.36752	8.54095	12.4504	9.02648	1.29084
NM_001003408	-	-	NM_001003408	ABLIM1	-	chr10:114431109-114684655	-	-	0	0	0	0	0	0	0	0	0	0	0	0	0	0	0	0
NM_001003443	-	-	NM_001003443	OR56A3	-	chr11:5947346-5948294	-	-	0	0	0	0	0	0	0	0	0	0	0	0	0	0	0	0
NM_001003652	-	-	NM_001003652	SMAD2	-	chr18:47833094-47931146	-	-	2.44581	1.12932	2.52439	2.43912	2.67116	1.73501	2.07948	2.24873	3.13729	1.31822	2.29681	2.48065	2.50066	2.81653	2.60659	1.96266
NM_001003665	-	-	NM_001003665	C1orf95	-	chr1:226548799-226609214	-	-	0.0242188	0.0094661	0.158978	0.340698	0.0544372	0.0357117	0.136252	0.171327	0.0766837	0.0449015	0.23145	0.283309	0.0165288	0.214437	0	0.387101
NM_001003674	-	-	NM_001003674	LDLRAD4	-	chr18:13218729-13652754	-	-	0	0	4.01774e-05	5.04534e-05	7.91865e-05	0.0537189	0	0.0566895	0	0.063966	0.0185712	0.000236674	4.0077e-05	0.113802	0.141059	0.124912
NM_001003675	-	-	NM_001003675	LDLRAD4	-	chr18:13218729-13652754	-	-	0	0	0.0213752	0.0823367	0.0238824	0.000399158	0	5.84571e-05	0	0.000524415	0	0.0525568	0.0165878	0.000383065	1.96714e-05	0
NM_001003676	-	-	NM_001003676	C11orf49	-	chr11:46936688-47177125	-	-	4.2482	0.67849	6.84365	9.83811	2.94884	1.46092	8.57993	8.95404	3.5422	1.86815	8.19516	9.94931	3.02893	2.27336	2.20744	1.87568
NM_001003677	-	-	NM_001003677	C11orf49	-	chr11:46936688-47177125	-	-	1.24734	0.309672	1.72559	1.85215	2.77957	0.526086	1.53861	0.82309	2.0693	0.541128	3.50464	2.04465	2.17249	0.798438	1.68712	2.23046
NM_001003678	-	-	NM_001003678	C11orf49	-	chr11:46936688-47177125	-	-	4.17316	1.38246	2.52811	4.27186	5.49252	1.72344	3.35963	5.46791	5.51318	1.28069	6.74092	5.10492	4.19035	4.39082	6.28485	4.17446
NM_001003679	-	-	NM_001003679	LEPR	-	chr1:65420447-65637493	-	-	4.46711	6.19042	1.95322	1.22349	4.03049	5.8713	1.17047	1.87758	3.11316	5.59695	1.31756	1.35923	3.08512	2.83325	3.29072	0.00102955
NM_001003680	-	-	NM_001003680	LEPR	-	chr1:65420447-65637493	-	-	1.50747	7.25392	0.814106	1.50187	2.68526	4.51835	0.300506	0.632673	3.06592	5.21559	1.23812	1.69479	0.00122334	1.79163	0.181351	0
NM_001003681	-	-	NM_001003681	HMGXB4	-	chr22:35257451-35295807	-	-	6.53644	2.79185	6.09087	5.03758	6.10709	1.05318	3.75323	4.774	8.38873	3.30127	5.06273	5.37938	6.65849	6.4377	7.18684	6.0001
NM_001003682	-	-	NM_001003682	TMEM200B	-	chr1:28887090-29123909	-	-	20.0042	13.1048	0.19191	0.796198	16.1169	16.8461	0.701452	0.779767	18.1588	13.2079	0.704495	0.693523	11.4748	12.9372	11.1025	14.7786
NM_001003683	-	-	NM_001003683	PDE1A	-	chr2:182140034-182522845	-	-	5.92768e-06	0	0	0	0.0618611	0	0	0	0.0067555	0	2.69853e-05	2.54636e-05	0	0	0	0
NM_001003684	-	-	NM_001003684	UQCR10	-	chr22:29767368-29770413	-	-	18.3263	30.4184	4.45322	6.16861	13.543	21.7284	5.64654	5.60358	15.6179	23.8577	6.86209	5.97078	21.4876	20.449	16.3504	32.0186
NM_001003688	-	-	NM_001003688	SMAD1	-	chr4:145481798-145559173	-	-	0	8.05212e-05	0	0.000252153	0	0	0.282135	0.000855886	0	0	0.00204137	0	0	0.804571	0	2.73575
NM_001003690	-	-	NM_001003690	MAD2L1BP	-	chr6:43629541-43640951	-	-	0.134391	0.226566	0.234771	0.0694711	0.366061	0.0686933	0.167031	0.0640811	0.0753513	0	0.392241	0.274	0.131198	0.0730247	0.172555	0.277501
NM_001003692	-	-	NM_001003692	ZMAT5	-	chr22:29720354-29766980	-	-	17.0656	18.9432	9.88024	8.85412	17.748	18.0863	7.55352	10.3893	15.0512	17.763	9.15768	9.54978	20.5586	19.4973	19.2749	21.3794
NM_001003693	-	-	NM_001003693	LY6G6F	-	chr6:31706906-31710595	-	-	0	0	0	0	0	0	0	0	0	0	0	0	0	0	0	0
NM_001003694	-	-	NM_001003694	BRPF1	-	chr3:9731749-9748015	-	-	3.49833	4.89118	3.35564	3.14791	3.35302	3.86837	5.30094	4.83513	3.11811	4.84758	4.72706	4.3803	5.4787	1.8261	4.26804	2.5592
NM_001003696	-	-	NM_001003696	ATP5J	-	chr21:25724479-25772460	-	-	4.25643	2.27985	5.41864	7.58762	3.5317	1.86619	7.23868	9.39199	4.4948	2.38073	6.15202	7.45476	3.7296	8.65953	3.82328	8.87747
NM_001003697	-	-	NM_001003697	ATP5J	-	chr21:25724479-25772460	-	-	18.6893	23.5562	34.6917	36.5507	21.3688	19.4837	32.9312	37.9507	22.2691	21.1918	28.4737	39.1815	28.0747	34.7871	26.1947	52.608
NM_001003698	-	-	NM_001003698	RREB1	-	chr6:7107596-7251980	-	-	1.62382	3.76454	1.12532	1.82582	1.80598	1.82763	1.24213	0.947449	1.78759	3.93361	1.25989	1.57001	2.41961	3.2242	2.36336	1.25549
NM_001003699	-	-	NM_001003699	RREB1	-	chr6:7107596-7251980	-	-	4.22308	3.84655	0.188269	0.173721	4.5821	3.09381	0	0.278319	4.50251	2.28888	0.177625	0.0879793	4.07337	1.68509	4.58706	0.739296
NM_001003700	-	-	NM_001003700	RREB1	-	chr6:7107596-7251980	-	-	0.0540464	0.0588488	0	0.135055	0.0392259	0	0.0430991	0	0.0951833	0	0.000155588	0.0614759	0.139092	0	0.0610425	0
NM_001003701	-	-	NM_001003701	ATP5J	-	chr21:25724479-25772460	-	-	2.49128	2.31737	2.72321	1.86108	3.16704	2.10445	1.90599	2.0169	1.54372	2.50705	1.59929	2.39971	2.26715	2.32877	1.42811	4.28754
NM_001003702	-	-	NM_001003702	ARHGEF35	-	chr7:144186082-144380632	-	-	0.509697	0.0785479	0	0	0.384239	0.103678	0	0	0.445519	0.194676	0	0	0.28913	0.178535	0.339302	0.151531
NM_001003703	-	-	NM_001003703	ATP5J	-	chr21:25724479-25772460	-	-	28.2354	34.8593	33.594	38.4714	30.1657	30.0426	40.1417	43.038	29.2244	33.446	35.6809	39.8933	37.6203	43.3031	32.4243	54.9219
NM_001003704	-	-	NM_001003704	MTFP1	-	chr22:30425622-30429054	-	-	1.84052	2.07766	0.429074	0.510209	4.48568	2.66881	0.586115	0.202806	4.05493	1.30463	0.13551	0.150301	2.62324	2.86035	2.75425	1.00787
NM_001003712	-	-	NM_001003712	OSBPL8	-	chr12:76351797-76559809	-	-	8.99219	12.6593	9.01785	7.23463	10.3354	12.2024	4.62359	2.69539	9.56824	11.4095	4.52904	6.35768	8.51904	7.71256	9.27436	3.28648
NM_001003713	-	-	NM_001003713	ATP5J2	-	chr7:99408977-99466201	-	-	179.269	165.215	287.669	325.826	191.752	155.718	334.087	431.898	201.329	155.711	334.355	367.024	232.272	283.047	230.944	426.823
NM_001003714	-	-	NM_001003714	ATP5J2	-	chr7:99408977-99466201	-	-	2.62621	0.742358	11.8623	7.32613	4.2036	1.13335	6.71239	9.56817	7.72516	1.08086	3.33585	7.52532	14.9126	7.79248	11.9061	12.7535
NM_001003715	-	-	NM_001003715	RECQL5	-	chr17:75588057-75708062	-	-	0.354212	0.110448	0.427475	0.107283	0.170249	0	0.162771	0.0883878	0	0.195867	0.387863	0.164166	0.105233	0.250153	0.10146	0.530408
NM_001003716	-	-	NM_001003716	RECQL5	-	chr17:75588057-75708062	-	-	0	0	0.0822164	0.125498	0	0.0446134	0.0279	0.128323	0	0	0.0588326	0.065559	0.122191	0.231873	0.0466817	0.108406
NM_001003722	-	-	NM_001003722	GLE1	-	chr9:128340559-128662136	-	-	11.1405	13.2047	16.6446	16.308	10.2795	11.6703	15.0959	16.9716	11.5515	11.764	16.2617	16.7848	10.7807	11.169	11.8905	9.87937
NM_001003745	-	-	NM_001003745	OR10A3	-	chr11:7938575-7939520	-	-	0	0	0	0	0	0	0	0	0	0	0	0	0	0	0	0
NM_001003750	-	-	NM_001003750	OR8I2	-	chr11:56093307-56094240	-	-	0	0	0	0	0	0	0	0	0	0	0	0	0	0	0	0
NM_001003760	-	-	NM_001003760	KLHL31	-	chr6:53647900-53665708	-	-	0.17507	0.109037	0.00979525	0.0262372	0.152168	0.181469	0.0145788	0.0162009	0.142891	0.224631	0.0212766	0.0169503	0.0784418	0.290741	0.0363311	0.385863
NM_001003785	-	-	NM_001003785	ATP5H	-	chr17:75032566-75065889	-	-	0.301476	4.25448	5.83493	9.31689	0.259884	3.6029	9.96128	4.80155	0.388062	2.70915	7.44223	5.44715	0.99559	3.2175	1.35357	3.11323
NM_001003786	-	-	NM_001003786	STRADA	-	chr17:63702831-63741970	-	-	0	0	0	0	0	0	0	0	0.551254	0.27247	0	0	0	0	0	0.000976109
NM_001003787	-	-	NM_001003787	STRADA	-	chr17:63702831-63741970	-	-	0.807728	1.41043	4.0766	2.64432	1.02734	0	3.76968	1.96883	1.07558	1.76994	2.58473	1.85742	0.799317	1.45335	1.2899	2.11349
NM_001003788	-	-	NM_001003788	STRADA	-	chr17:63702831-63741970	-	-	13.8403	7.6614	12.2534	13.2643	13.0026	9.37467	11.5613	14.5456	12.679	7.52498	12.1843	13.7198	7.06072	7.0081	8.32295	6.58619
NM_001003789	-	-	NM_001003789	RABL2B	-	chr22:50757085-50799637	-	-	2.62589	0.659349	0	0.647944	2.99733	0	0.256627	0.00784728	2.03994	0.826859	1.20075	0	4.5455	6.73435	4.57745	4.40424
NM_001003790	-	-	NM_001003790	ERLIN2	-	chr8:37734760-37757801	-	-	1.31673	1.34414	2.15438	1.70987	1.4835	1.72803	1.78639	2.09784	1.31548	1.64866	1.84018	1.9229	1.1606	1.2766	1.38687	0.695996
NM_001003791	-	-	NM_001003791	ERLIN2	-	chr8:37734760-37757801	-	-	0	0	0	0	0	0	0	0	0	0	0	0	0	0	0	0
NM_001003792	-	-	NM_001003792	RBMS3	-	chr3:29281311-30010395	-	-	1.07258	3.61045e-05	0	0.00542606	0.857395	0.767893	0.0211315	0.00126095	1.71936	0.422254	0.0183639	0	0.648096	1.04232	0.69857	0.812635
NM_001003793	-	-	NM_001003793	RBMS3	-	chr3:29281311-30010395	-	-	0.718219	0.475653	2.25953e-05	0.00100969	0.871196	0.000866898	0	0.00122717	0.167206	0.461031	0.00084333	0	0.0644262	0.0246343	0.000132234	2.72672e-05
NM_001003794	-	-	NM_001003794	MGLL	-	chr3:127689061-127823250	-	-	6.21314	4.72861	19.2731	19.166	8.30268	5.81922	17.908	18.2807	10.5865	6.91447	18.0866	18.7028	6.16436	7.98643	9.06679	6.15658
NM_001003795	-	-	NM_001003795	GTF2IRD2B	-	chr7:75092555-75149817	-	-	4.33818	6.47306	9.55423	8.78709	5.82058	8.11864	9.89967	9.33566	3.66681	7.69942	8.8985	10.2453	3.65548	3.65244	5.25444	4.79144
NM_001003796	-	-	NM_001003796	SNU13	-	chr22:41673932-41688909	-	-	49.5293	56.7206	33.0606	27.9253	52.0942	57.6482	29.2084	33.4583	54.4757	56.4434	30.4872	31.7354	60.5764	64.0243	60.3896	88.3998
NM_001003799	-	-	NM_001003799	TARP	-	chr7:38259642-38273647	-	-	0	0	0	0	0	0	0	0	0	0	0	0	0	0	0	0
NM_001003800	-	-	NM_001003800	BICD2	-	chr9:92711362-92764801	-	-	2.21002	1.75497	5.79938	4.79814	2.01396	2.00508	6.04565	4.42681	1.86489	2.32399	5.94494	5.11191	3.6718	2.31516	3.46219	1.52436
NM_001003801	-	-	NM_001003801	SMARCD3	-	chr7:151238972-151277145	-	-	16.0351	5.33765	40.6963	47.9637	14.3794	9.67301	55.0477	46.0048	14.0921	8.59215	42.3129	40.6912	14.0465	15.6337	13.3329	28.0616
NM_001003802	-	-	NM_001003802	SMARCD3	-	chr7:151238972-151277145	-	-	0	0	0	0	0	0	0	0	0	0	0	0	0	0	0	0
NM_001003803	-	-	NM_001003803	ATP5S	-	chr14:50312328-50326228	-	-	0.0446464	0.00133362	0.809501	0.000328399	0.0979482	0.00380011	0.67472	0.345149	0.00953136	0.00119642	0.000462335	9.37502e-05	9.42285e-05	1.30552	1.72397	0.04286
NM_001003805	-	-	NM_001003805	ATP5S	-	chr14:50312328-50326228	-	-	0.654637	0	0.232749	0.700676	0	0	0.347414	0	0	0	0.70128	0.388607	0	0	0	0.241658
NM_001003809	-	-	NM_001003809	DLGAP1	-	chr18:3496031-4455266	-	-	6.06693e-05	0.00100131	0	3.06362e-05	0	0	0	0	6.96207e-05	0	0	0	0	0	0	0
NM_001003810	-	-	NM_001003810	HNRNPD	-	chr4:82353313-82373996	-	-	4.23398	6.03799	21.9363	3.37959	21.4077	0.700046	20.0011	16.9042	15.1021	6.06704	2.74377	7.95238	18.8427	1.78611	0.124188	21.9857
NM_001003811	-	-	NM_001003811	TEX11	-	chrX:70528939-70908717	-	-	0	0	0	0	0	0	0	0	0	0	0	0	0	5.60381e-05	0	5.63165e-05
NM_001003818	-	-	NM_001003818	TRIM6	-	chr11:5596100-5644395	-	-	0.260102	0.49908	0.276226	0	0.131872	0.239609	0.000246199	0.0526454	0.0762558	0.430837	0.00123613	0.0827529	0.310853	0.145399	0.149495	0.429072
NM_001003819	-	-	NM_001003819	TRIM6-TRIM34	-	chr11:5596100-5644395	-	-	0.112006	0	0	0	0.0931653	0.10178	0	0	7.46734e-05	0	0.0211559	0	0	0	0	0
NM_001003827	-	-	NM_001003827	TRIM34	-	chr11:5596100-5644395	-	-	0	0	0	0	0	0	0	0	0	0	0	0	0	0	0	0
NM_001003828	-	-	NM_001003828	PARVB	-	chr22:43999210-44169232	-	-	0.0642494	0.155997	0.117427	0	0.10772	0.0732012	0	0	0.0828687	0	0	0	0	0	0	0.103346
NM_001003841	-	-	NM_001003841	SLC6A19	-	chr5:1201594-1225115	-	-	0	0	0	0	0	0	0	0	0	0	0	0	0	0	0	0
NM_001003845	-	-	NM_001003845	SP5	-	chr2:170700367-170798971	-	-	0	0	0.690272	0.436688	0.0737567	0.0386467	0.621932	0.432127	0.0622934	0.0149354	0.700411	0.454249	0.0539875	0.0388834	0.0700306	0.0742281
NM_001003891	-	-	NM_001003891	MED15	-	chr22:20507541-20587632	-	-	11.5641	5.7062	1.99718	3.62463	8.51265	5.37384	2.21045	1.88906	8.03045	7.73926	2.27408	1.44984	3.4869	5.89118	7.8228	15.8705
NM_001003892	-	-	NM_001003892	DUPD1	-	chr10:75037835-75058514	-	-	0	0	0	0	0	0	0	0	0	0	0	0	0	0	0	0
NM_001003894	-	-	NM_001003894	CDY1B	-	chrY:25622116-25624901	-	-	0	0	0	0	0	0	0	0	0	0	0	0	0	0	0	0
NM_001003895	-	-	NM_001003895	CDY1B	-	chrY:25622116-25624901	-	-	0	0	0	0	0	0	0	0	0	0	0	0	0	0	0	0
NM_001003897	-	-	NM_001003897	MANBAL	-	chr20:37289647-37317260	-	-	28.9889	21.8238	21.7098	27.016	29.5531	22.8222	26.9961	29.0265	25.0053	22.6873	23.9375	25.0864	30.738	30.5507	31.8502	29.3359
NM_001003927	-	-	NM_001003927	EVI2A	-	chr17:31094926-31377677	-	-	0.239288	0	0	0	0	0	0	0	0.0571703	0	0	0	0	0	0	0
NM_001003931	-	-	NM_001003931	PARP3	-	chr3:51942304-51948867	-	-	6.24071	5.04101	10.2811	8.20616	7.24891	5.90105	7.07803	7.58764	4.79648	3.52128	7.65813	12.2759	5.07192	9.04781	2.84621	0.0689051
NM_001003936	-	-	NM_001003936	TXNDC8	-	chr9:110303586-110337884	-	-	0	0	0	0	0	0	0	0	0	0	0	0	0	0	0	0
NM_001003937	-	-	NM_001003937	TSPYL6	-	chr2:54115272-54305298	-	-	0	0	0	0	0	0	0	0	0	0	0	0	0	0	0	0
NM_001003938	-	-	NM_001003938	HBM	-	chr16:165973-166768	-	-	0	0	0	0	0	0	0	0	0	0	0	0	0	0	0	0
NM_001003940	-	-	NM_001003940	BMF	-	chr15:40087890-40108884	-	-	1.89245	1.28875	5.99938e-05	0	1.85725	0.979393	0.581975	0.183712	2.44921	1.51442	0.191508	4.03078e-05	0.0274227	0.206411	0.51565	0
NM_001003941	-	-	NM_001003941	OGDH	-	chr7:44606521-44709070	-	-	0.663687	4.46652	0.805768	1.57724	0.379392	2.84353	0.549407	0.856022	0.709134	3.93405	1.06666	0.565625	0.264671	1.15249	0.194543	0.691612
NM_001003942	-	-	NM_001003942	BMF	-	chr15:40087890-40108884	-	-	0.000182847	4.55082e-05	0.201199	9.10465e-05	9.94977e-05	0	0	0	0	0	0.185159	5.449e-06	0.151558	6.18078e-06	0	0.0101181
NM_001003943	-	-	NM_001003943	BMF	-	chr15:40087890-40108884	-	-	0.594904	0.779325	0	0.443248	0.939783	0.000464842	0.00615298	0.0103295	0.000195977	0.115352	0	0.412448	0.162481	0.0178015	0.162453	0.266893
NM_001003945	-	-	NM_001003945	ALAD	-	chr9:113386311-113401338	-	-	0.985951	1.33223	4.61148	4.98902	1.26305	0.628485	4.20669	3.65739	0.915557	0.240121	3.95861	3.8845	1.20919	1.11025	0.666907	1.0893
NM_001003954	-	-	NM_001003954	ANXA13	-	chr8:123680793-123737426	-	-	2.62918e-05	2.57408e-05	0	0	2.62728e-05	2.43436e-05	0	0	2.62529e-05	2.44058e-05	2.20196e-05	0	2.64485e-05	2.71031e-05	2.80138e-05	2.68674e-05
NM_001003962	-	-	NM_001003962	CAPNS1	-	chr19:36139925-36150353	-	-	25.0676	11.726	20.2606	16.2515	27.5798	15.3913	13.8417	19.3026	32.8436	11.6477	14.1141	14.5417	14.8123	26.1382	20.158	35.2276
NM_001004	-	-	NM_001004	RPLP2	-	chr11:809935-812876	-	-	1329.95	1905.51	1240.73	1359.76	1456.19	1556.81	1373.16	1502.1	1162.13	1592.27	1357.39	1445.18	1414.92	1516.82	1296.78	2155.24
NM_001004019	-	-	NM_001004019	FBLN2	-	chr3:13549124-13638422	-	-	0.331367	0.308177	0	0.169614	0.922777	0.184892	0	0.0801471	0.481293	0.716073	0	0	0.233741	0.383151	0.739586	1.40382
NM_001004023	-	-	NM_001004023	DYRK3	-	chr1:206635535-206649197	-	-	1.42517	13.9765	1.57904	0.368951	1.95336	9.79211	1.49374	1.62656	1.9926	13.0485	1.06542	0.796448	4.02273	2.31348	4.17273	2.04017
NM_001004051	-	-	NM_001004051	GPRASP2	-	chrX:102599167-102717733	-	-	13.9651	17.6576	10.3069	6.86304	14.1272	19.0287	7.50983	3.30406	12.8349	21.7828	7.74265	6.36455	13.0506	5.33197	12.0312	5.74863
NM_001004052	-	-	NM_001004052	OR52B2	-	chr11:6169354-6170326	-	-	0	0	0	0	0	0	0	0	0	0	0	0	0	0	0	0
NM_001004055	-	-	NM_001004055	LRRC29	-	chr16:67207138-67226998	-	-	0.273486	2.26016e-05	0.566496	0.634618	0.671398	0.000603963	0.000765193	1.44444	0.486975	0.000106789	1.514	1.16995	1.0377	0.407944	0.000631892	0.543352
NM_001004056	-	-	NM_001004056	GRK4	-	chr4:2963615-3040747	-	-	0.503355	0	0	0.536392	0	0	0	0.0729992	0.260807	0.2975	0.133619	0.462933	0.163294	0.162243	1.55101e-05	0
NM_001004057	-	-	NM_001004057	GRK4	-	chr4:2963615-3040747	-	-	0.14004	5.85337e-05	0.223609	0	0.543579	2.90443e-05	6.15936e-05	0.559765	4.07573e-05	1.82223e-05	0	0	4.27021e-05	4.06909e-05	0.423717	4.01028e-05
NM_001004058	-	-	NM_001004058	OR8K5	-	chr11:56159393-56160317	-	-	0	0	0	0	0	0	0	0	0	0	0	0	0	0	0	0
NM_001004059	-	-	NM_001004059	OR4S2	-	chr11:55650903-55651839	-	-	0	0	0	0	0	0	0	0	0	0	0	0	0	0	0	0
NM_001004060	-	-	NM_001004060	NOMO2	-	chr16:18499923-18562112	-	-	5.60842	4.95601	6.53265	6.084	5.45572	5.6569	4.6985	5.53232	6.5596	5.97366	6.75962	6.70966	6.63512	7.94058	7.60687	7.40437
NM_001004063	-	-	NM_001004063	OR4K1	-	chr14:19935607-19936683	-	-	0	0	0	0	0	0	0	0	0	0	0	0	0	0	0	0
NM_001004064	-	-	NM_001004064	OR8J3	-	chr11:56136770-56137718	-	-	0	0	0	0	0	0	0	0	0	0	0	0	0	0	0	0
NM_001004065	-	-	NM_001004065	AKAP2	-	chr9:109640787-110172511	-	-	6.34903	7.50672	1.96833	1.31755	6.38178	8.84612	2.22176	0.901962	6.64091	6.50424	1.41872	1.57827	14.8613	12.0763	11.7037	14.9073
NM_001004067	-	-	NM_001004067	NOMO3	-	chr16:16232531-16294811	-	-	0.000628412	0.000327343	0.00061615	0.000616475	0.000631955	0.122627	0.000303379	0.000632063	0.0006476	0.000636947	0.000622449	0.000563875	0.000626761	0.000609579	0.000624908	0.000626091
NM_001004105	-	-	NM_001004105	GRK6	-	chr5:177426685-177456286	-	-	6.96633	3.1334	7.08422	7.65649	6.83282	4.57189	6.49369	5.59213	9.36666	4.37536	6.3117	5.11078	6.07552	7.21011	6.099	7.72929
NM_001004106	-	-	NM_001004106	GRK6	-	chr5:177426685-177456286	-	-	11.4314	6.24254	9.05989	9.22254	9.16277	6.94159	9.14111	10.1826	8.2003	5.03396	8.22412	9.05225	7.95727	7.72522	7.83523	8.75016
NM_001004124	-	-	NM_001004124	OR4P4	-	chr11:55638357-55639296	-	-	0	0	0	0	0	0	0	0	0	0	0	0	0	0	0	0
NM_001004125	-	-	NM_001004125	TUSC1	-	chr9:25676388-25678858	-	-	5.72414	7.72711	0	0	5.59269	7.41864	0	0	5.41949	7.77783	0.0130935	0.0139202	5.2826	5.27606	4.63347	4.93353
NM_001004127	-	-	NM_001004127	ALG11	-	chr13:52012386-52033600	-	-	6.57447	8.34054	1.93482	2.32761	6.2268	9.58693	1.33932	1.99756	5.46149	8.27357	1.57077	2.27026	7.58766	6.23432	7.79382	2.9414
NM_001004128	-	-	NM_001004128	QSOX1	-	chr1:180154832-180200724	-	-	6.23214	19.9701	6.42308	3.6719	6.04795	14.2567	4.95101	5.77446	5.80471	16.1413	4.96418	3.97841	10.3356	9.77249	9.45739	16.7589
NM_001004134	-	-	NM_001004134	OR10AD1	-	chr12:48202338-48203292	-	-	0	0	0	0	0	0	0	0	0	0	0	0	0	0	0	0
NM_001004135	-	-	NM_001004135	OR2A12	-	chr7:144095107-144096040	-	-	0	0	0	0	0	0	0	0	0	0	0	0	0	0	0	0
NM_001004136	-	-	NM_001004136	OR2T2	-	chr1:248452797-248453772	-	-	0	0	0	0	0	0	0	0	0	0	0	0	0	0	0	0
NM_001004137	-	-	NM_001004137	OR52M1	-	chr11:4545190-4546144	-	-	0	0	0	0	0	0	0	0	0	0	0	0	0	0	0	0
NM_001004195	-	-	NM_001004195	OR4F4	-	chr15:101922141-101923059	-	-	0	0	0	0	0	0	0	0	0	0	0	0	0	0	0	0
NM_001004196	-	-	NM_001004196	CD200	-	chr3:112333068-112362811	-	-	0.579939	2.61873e-05	1.07463	0.779749	0.236584	0.188879	1.44297	1.07164	0.389781	0.182101	1.024	0.698661	4.42117e-05	0.380753	0.193167	0
NM_001004297	-	-	NM_001004297	OR13A1	-	chr10:45302653-45315608	-	-	0	0	0	0	0	0	0	0	0	0	0	0	0	0	0	0
NM_001004298	-	-	NM_001004298	C10orf90	-	chr10:126425004-126521441	-	-	0.0634132	0.210507	2.40394	3.00057	0.0712471	0.210164	2.37473	3.26534	0.0627048	0.325058	2.62405	3.58724	0.596187	0.269447	0.67483	0.0895137
NM_001004301	-	-	NM_001004301	ZNF813	-	chr19:53467734-53494292	-	-	0.769225	1.26756	1.90929	1.29297	0.789482	0.892285	1.32585	1.29305	0.867824	0.976704	1.64485	1.4642	1.20973	0.852063	0.971705	0.376124
NM_001004303	-	-	NM_001004303	C1orf168	-	chr1:56718803-56819696	-	-	0	0	0	0	0.00786111	0	0.0165701	0	0	0	0	0	0	0.0206744	0	0
NM_001004304	-	-	NM_001004304	ZNF740	-	chr12:53157662-53190870	-	-	12.2349	7.68789	16.391	17.4159	12.1601	8.94642	17.5508	16.4746	12.0515	7.89982	17.4526	16.1512	8.05648	6.81751	9.3439	6.26508
NM_001004306	-	-	NM_001004306	CCDC144NL	-	chr17:20863394-20905230	-	-	0.0116896	0.0684699	0	0	0	0.0774693	0	0	0.0277386	0.0199684	0	0	0	0	0.0311103	0
NM_001004308	-	-	NM_001004308	ZCCHC16	-	chrX:112083024-112457245	-	-	0	0	0	0	0	0	0	0	0	0	0	0	0	0	0	0
NM_001004309	-	-	NM_001004309	ZNF774	-	chr15:90352244-90361483	-	-	0.953317	0.962658	1.39004	1.03986	0.661315	0.845537	1.4273	0.904101	0.664878	1.02005	1.18571	1.04785	0.634138	0.768079	0.747817	0.422658
NM_001004310	-	-	NM_001004310	FCRL6	-	chr1:159800510-159816257	-	-	0.0525098	0.0204104	0	0	0.0146658	0.0192321	0	0	0	0	0	0	0.0539655	1.28752e-05	0.046633	0.39662
NM_001004311	-	-	NM_001004311	FIGLA	-	chr2:70777309-70790643	-	-	0	0.0703606	0	0	0	0	0.160724	0	0	0	0	0	0	0	0	0
NM_001004312	-	-	NM_001004312	RTP2	-	chr3:187698258-187745725	-	-	0	0	0	0	0	0	0	0	0	0	0	0	0	0	0	0
NM_001004313	-	-	NM_001004313	TMEM220	-	chr17:10713321-10815164	-	-	0.663055	0.727532	0.640883	0.494639	0.66515	0.54647	0.579518	0.498662	0.674383	0.602446	0.676316	0.598993	0.712424	0.874948	0.685999	1.11424
NM_001004316	-	-	NM_001004316	LEKR1	-	chr3:156826306-157046129	-	-	0.0642685	0.0301101	0	0	0.0108301	0.0709729	0	0	0.0762433	0.032926	0.0499523	0	0.0395634	0.0163793	0	0
NM_001004317	-	-	NM_001004317	LIN28B	-	chr6:104957047-105083332	-	-	0	0	0	0	0.00481883	0	0	0	0	0	0	0	0	0	0.00759414	0
NM_001004318	-	-	NM_001004318	ACP7	-	chr19:39084304-39111488	-	-	0.0110281	0	0	0	0.0371706	0	0	0.0108857	0.0392557	0	0	0	0	0.0122254	0	0.093409
NM_001004319	-	-	NM_001004319	VHLL	-	chr1:156298623-156299637	-	-	0.038144	0.356307	0.0342167	0	0.0321028	0.0419501	0.101535	0	0	0.097115	0.0748588	0.0798026	0	0	0.0511724	0
NM_001004320	-	-	NM_001004320	AGMO	-	chr7:15200317-15562015	-	-	0	0	3.1101	3.89638	0	0	1.89303	3.29526	0	0	3.09623	3.33339	0	0	0	0
NM_001004323	-	-	NM_001004323	C7orf61	-	chr7:100456614-100464271	-	-	0.695373	2.93184	2.8764	2.37137	1.20297	2.20913	3.29063	3.35566	0.594275	3.67157	3.33638	2.58684	0.758916	0.560332	0.725687	0.218986
NM_001004325	-	-	NM_001004325	KRTAP5-2	-	chr11:1572740-1599184	-	-	0	0	0	0	0	0	0	0	0	0	0	0	0	0	0	0
NM_001004326	-	-	NM_001004326	SLC22A20	-	chr11:65213839-65242757	-	-	0	0.075289	0.0934661	0	0	0.0699921	0.228191	0.124197	0	0.0385521	0.0830471	0	0.0774559	0.0557624	0	0
NM_001004328	-	-	NM_001004328	ZNF705A	-	chr12:8172553-8180046	-	-	0	0.0110059	0.00841012	0	0	0.010378	0	0	0	0.00802649	0	0	0.00962979	0	0	0.013256
NM_001004329	-	-	NM_001004329	DBX2	-	chr12:45014755-45051099	-	-	0	0	0.541037	3.0942	0	0.0133445	0.536498	1.43117	0	0.0103187	0.917987	1.40116	0.024795	0	0.0321596	0
NM_001004330	-	-	NM_001004330	PLEKHG7	-	chr12:92736488-92772092	-	-	0.0198396	0	0	0	0	0	0	0	0	0	0	0	0	0.0989454	0	0.126013
NM_001004333	-	-	NM_001004333	RNASEK	-	chr17:7012416-7019654	-	-	100.131	208.334	131.265	137.576	103.538	158.624	131.864	152.353	92.0148	176.924	138.061	142.289	91.6692	99.267	98.1075	132.392
NM_001004334	-	-	NM_001004334	GPR179	-	chr17:38325609-38343810	-	-	0	0.00456537	0.00697039	0.00373433	0	0	0.013834	0	0	0.00666329	0.00378367	0.0200926	0	0	0	0
NM_001004339	-	-	NM_001004339	ZYG11A	-	chr1:52842510-52894575	-	-	0.179039	0.0786928	0.0359904	1.68494e-06	0.176037	0.057714	0.0463809	1.81486e-06	0.203657	0.0446464	0.0145138	1.57926e-06	0.123339	0.247869	0.148708	0.241771
NM_001004340	-	-	NM_001004340	FCGR1B	-	chr1:121087344-121097161	-	-	0	0	0	0	5.14193e-06	0	0	0	0	0	0	0	0	3.33705e-06	0	0.000233687
NM_001004341	-	-	NM_001004341	ETV3L	-	chr1:157092042-157099808	-	-	0	0	0	0	0	0	0	0	0	0	0	0	0	0	0	0.0243187
NM_001004342	-	-	NM_001004342	TRIM67	-	chr1:231162927-231221568	-	-	0.0836215	7.33272e-05	0.491838	0.1326	0.119626	7.28033e-05	0.549015	0.124842	0.120978	7.16977e-05	0.629191	0.159727	7.24459e-05	0.116548	0.231725	0.0307907
NM_001004343	-	-	NM_001004343	MAP1LC3C	-	chr1:241995489-241999083	-	-	0.218003	0.363955	0.55849	0.149352	1.36339	0.308608	0.138199	0.36889	1.18014	0.741299	0.335492	0.519812	1.47802	3.57271	1.75099	12.6974
NM_001004351	-	-	NM_001004351	SPDYE3	-	chr7:100307701-100367831	-	-	0	0	0	0	0	0	0	0	0	0	0	0	0	0	0	0
NM_001004352	-	-	NM_001004352	LOC100506422	-	chr9:26066674-26118408	-	-	0	0	0	0	0	0	0	0	0	0	0	0	0	0.0159734	0	0
NM_001004353	-	-	NM_001004353	C9orf173	-	chr9:137250218-137253497	-	-	0	0	0	1.1538e-05	0	0	0	0	0	0	0	0	0	0	0	0
NM_001004354	-	-	NM_001004354	NRARP	-	chr9:137299630-137302251	-	-	2.94633	0.73742	45.6594	54.333	3.82985	0.84822	42.1768	54.0269	2.03151	1.1827	49.2984	57.7265	1.5118	0.516639	1.97761	0.195564
NM_001004356	-	-	NM_001004356	FGFRL1	-	chr4:1011821-1026898	-	-	41.2039	33.2842	14.8025	20.4172	34.5371	47.1948	15.5123	16.3405	39.9248	39.529	10.3389	14.3595	55.4533	44.2797	59.0502	30.0559
NM_001004358	-	-	NM_001004358	FGFRL1	-	chr4:1011821-1026898	-	-	3.1786	8.02344	0.00883021	0.00886473	0.0089037	0.00890732	0.0088156	3.13763	0.00887591	7.99922	0.0088388	0.00878893	0.00884575	0.00886968	4.18373	4.44453
NM_001004360	-	-	NM_001004360	DPP10	-	chr2:114442321-115844750	-	-	0	0	0	0	0	0	0	0	0	0	0	0	0	0	0	0
NM_001004416	-	-	NM_001004416	UMODL1	-	chr21:42062958-42142995	-	-	0	0.0455845	0.00576243	0.0061846	0.027291	0.00712351	0	0	0.00765686	0.0221448	0.012574	0.00665355	0	0	0	0.018258
NM_001004419	-	-	NM_001004419	CLEC2D	-	chr12:9669707-9699555	-	-	0.638142	0.554917	0.350178	0.760547	0.615462	1.51367	0.312519	0.313798	0.371286	0.847816	0.255879	0.311328	0	0.120744	0	0
NM_001004426	-	-	NM_001004426	PLA2G6	-	chr22:38111494-38181829	-	-	0.000123269	0.000796489	0	0	0	0	6.54179e-05	0	0	0	5.51501e-05	0	8.78175e-05	0	0	4.33612e-05
NM_001004431	-	-	NM_001004431	METRNL	-	chr17:83079690-83095126	-	-	15.375	19.0824	6.39038	8.61243	15.147	21.9423	7.56636	8.86343	13.996	19.548	7.41133	7.70566	11.188	14.0172	11.7851	23.0285
NM_001004432	-	-	NM_001004432	LINGO4	-	chr1:151800264-151805442	-	-	0.0617965	0.115818	0.0332067	0.0118543	0.135379	0.0818983	0.0109757	0	0.0146629	0.0105544	0.0240794	0.0255968	0.0760954	0.0685269	0.0164496	0.0174507
NM_001004434	-	-	NM_001004434	SLC30A2	-	chr1:26038021-26046138	-	-	0	0	0	3.36777e-05	0	0	3.2397e-05	3.05685e-05	0	0	3.22316e-05	2.91261e-05	0	0	3.21511e-05	0.037466
NM_001004439	-	-	NM_001004439	ITGA11	-	chr15:68301703-68432153	-	-	52.5862	39.1358	0.655273	0.272343	47.059	41.7485	0.588484	0.579239	50.1255	25.0388	0.460216	0.234669	57.1583	67.1962	56.7834	69.9313
NM_001004440	-	-	NM_001004440	FAM19A3	-	chr1:112720566-112727234	-	-	2.04806e-05	1.63815e-05	0	0.398928	0.223224	5.79944e-05	0.355886	5.24431e-05	5.35668e-05	5.72987e-05	1.17435e-05	0.235469	0	6.01942e-05	0	5.51579e-05
NM_001004441	-	-	NM_001004441	ANKRD34B	-	chr5:80556754-80570485	-	-	0.0732155	0	0	0	0.0342788	0	0	0	0.0482766	0	0	0	0.00833775	0.0180244	0.0108134	0.0344385
NM_001004450	-	-	NM_001004450	OR1B1	-	chr9:122628578-122629535	-	-	0	0	0	0	0	0	0	0	0	0	0	0	0	0	0	0
NM_001004451	-	-	NM_001004451	OR1J1	-	chr9:122476957-122477926	-	-	0	0	0	0	0	0	0	0	0	0	0	0	0	0	0	0
NM_001004452	-	-	NM_001004452	OR1J4	-	chr9:122519140-122520082	-	-	0	0	0	0	0	0	0	0	0	0	0	0	0	0	0	0
NM_001004453	-	-	NM_001004453	OR1L6	-	chr9:122749847-122750783	-	-	0	0	0	0	0	0	0	0	0	0	0	0	0	0	0	0
NM_001004454	-	-	NM_001004454	OR1L8	-	chr9:122567547-122568477	-	-	0.0426705	0.199183	0	0.0409261	0.0718103	0.0937875	0	0	0	0.0361738	0.08385	0	0	0	0.171976	0.0605041
NM_001004456	-	-	NM_001004456	OR1M1	-	chr19:9093244-9094186	-	-	0	0	0	0	0	0	0	0	0	0	0	0	0	0	0	0
NM_001004457	-	-	NM_001004457	OR1N2	-	chr9:122553169-122554162	-	-	0	0	0	0	0	0	0	0	0	0	0	0	0	0	0	0
NM_001004458	-	-	NM_001004458	OR1S1	-	chr11:58214744-58215722	-	-	0	0	0	0	0	0	0	0	0	0	0	0	0	0	0	0
NM_001004459	-	-	NM_001004459	OR1S2	-	chr11:58203203-58204181	-	-	0	0	0	0	0	0	0	0	0	0	0	0	0	0	0	0
NM_001004460	-	-	NM_001004460	OR10A2	-	chr11:6869754-6870666	-	-	0	0	0	0	0	0	0	0	0	0	0	0	0	0	0	0
NM_001004461	-	-	NM_001004461	OR10A6	-	chr11:7927717-7928662	-	-	0	0	0	0	0	0	0	0	0	0	0	0	0	0	0	0
NM_001004462	-	-	NM_001004462	OR10G4	-	chr11:124015574-124016510	-	-	0	0	0	0	0	0	0	0	0	0	0	0	0	0	0	0
NM_001004463	-	-	NM_001004463	OR10G7	-	chr11:124038065-124039001	-	-	0	0	0	0	0	0	0	0	0	0	0	0	0	0	0	0
NM_001004464	-	-	NM_001004464	OR10G8	-	chr11:124029622-124030558	-	-	0	0	0	0	0	0	0	0	0	0	0	0	0	0	0	0
NM_001004465	-	-	NM_001004465	OR10H4	-	chr19:15949007-15949958	-	-	0	0	0	0	0	0	0	0	0	0	0	0	0	0	0	0
NM_001004466	-	-	NM_001004466	OR10H5	-	chr19:15794048-15794996	-	-	0	0	0	0	0	0	0	0	0	0	0	0	0	0	0	0
NM_001004467	-	-	NM_001004467	OR10J3	-	chr1:159313669-159314659	-	-	0	0	0	0	0	0	0	0	0	0	0	0	0	0	0	0
NM_001004469	-	-	NM_001004469	OR10J5	-	chr1:159535077-159536007	-	-	0	0	0	0	0	0	0	0	0	0	0	0	0	0	0	0
NM_001004470	-	-	NM_001004470	ST8SIA6	-	chr10:17320676-17454255	-	-	1.87516	1.38182	0	0	1.68721	0.877536	0	0	1.24783	0.153058	0	0	0.820263	1.60011	0.82389	0.363364
NM_001004471	-	-	NM_001004471	OR10Q1	-	chr11:58227881-58228918	-	-	0	0	0	0	0	0	0	0	0	0	0	0	0	0	0	0
NM_001004472	-	-	NM_001004472	OR10R2	-	chr1:158479877-158480885	-	-	0	0	0	0	0	0	0	0	0	0	0	0	0	0	0	0
NM_001004473	-	-	NM_001004473	OR10K1	-	chr1:158465561-158466503	-	-	0	0	0	0	0	0	0	0	0	0	0	0	0	0	0	0
NM_001004474	-	-	NM_001004474	OR10S1	-	chr11:123976695-123977691	-	-	0	0	0	0	0	0	0	0	0	0	0	0	0	0	0	0
NM_001004475	-	-	NM_001004475	OR10T2	-	chr1:158398521-158399466	-	-	0	0	0	0	0	0	0	0	0	0	0	0	0	0	0	0
NM_001004476	-	-	NM_001004476	OR10K2	-	chr1:158419927-158420866	-	-	0	0	0	0	0	0	0	0	0	0	0	0	0	0	0	0
NM_001004477	-	-	NM_001004477	OR10X1	-	chr1:158578918-158579899	-	-	0	0	0	0	0	0	0	0	0	0	0	0	0	0	0	0
NM_001004478	-	-	NM_001004478	OR10Z1	-	chr1:158606438-158607380	-	-	0	0	0	0	0	0	0	0	0	0	0	0	0	0	0	0
NM_001004479	-	-	NM_001004479	OR11H4	-	chr14:20242791-20243766	-	-	0	0	0	0	0	0	0	0	0	0	0	0	0	0	0	0
NM_001004480	-	-	NM_001004480	OR11H6	-	chr14:20223709-20224702	-	-	0	0	0	0	0	0	0	0	0	0	0	0	0	0	0	0
NM_001004481	-	-	NM_001004481	OR13C2	-	chr9:104604670-104605627	-	-	0	0	0	0	0.0345883	0	0	0	0	0	0	0	0	0	0	0
NM_001004482	-	-	NM_001004482	OR13C5	-	chr9:104598456-104599413	-	-	0	0	0	0	0	0	0	0	0	0	0	0	0	0	0.0551922	0
NM_001004483	-	-	NM_001004483	OR13C8	-	chr9:104569167-104570130	-	-	0	0	0	0	0	0	0	0	0	0	0	0	0	0	0	0
NM_001004484	-	-	NM_001004484	OR13D1	-	chr9:104694421-104695462	-	-	0	0	0	0	0	0	0	0	0	0	0	0	0	0	0	0
NM_001004485	-	-	NM_001004485	OR13F1	-	chr9:104504262-104505222	-	-	0	0	0	0	0	0	0	0	0	0	0	0	0	0	0	0
NM_001004486	-	-	NM_001004486	OR13H1	-	chrX:131544073-131545000	-	-	0	0	0	0	0	0	0	0	0	0	0	0	0	0	0	0
NM_001004487	-	-	NM_001004487	OR13J1	-	chr9:35869462-35870401	-	-	0	0	0	0	0	0	0	0	0	0.0357243	0	0	0	0	0	0
NM_001004488	-	-	NM_001004488	OR2A25	-	chr7:144074219-144075152	-	-	0	0	0	0	0	0	0	0	0	0	0	0	0	0	0	0
NM_001004489	-	-	NM_001004489	OR2AG1	-	chr11:6785016-6786014	-	-	0	0	0	0	0	0	0	0	0	0	0	0	0	0	0	0
NM_001004490	-	-	NM_001004490	OR2AG2	-	chr11:6768006-6768957	-	-	0.124323	0	0	0	0	0	0	0	0	0	0	0	0.128647	0.277603	0.111305	0.0587507
NM_001004491	-	-	NM_001004491	OR2AK2	-	chr1:247937028-248100922	-	-	0	0	0	0	0	0	0	0	0	0	0	0	0	0	0	0
NM_001004492	-	-	NM_001004492	OR2B11	-	chr1:247451028-247451982	-	-	0	0	0	0	0	0	0	0	0	0	0	0	0	0	0	0
NM_001004684	-	-	NM_001004684	OR2D3	-	chr11:6921001-6921994	-	-	0	0	0	0	0	0	0	0	0	0	0	0	0	0	0	0
NM_001004685	-	-	NM_001004685	OR2F2	-	chr7:143935232-143936186	-	-	0	0	0	0	0	0	0	0	0	0	0	0	0	0	0	0
NM_001004686	-	-	NM_001004686	OR2L2	-	chr1:247937028-248100922	-	-	0	0	0	0	0	0	0	0	0	0	0	0	0	0	0	0
NM_001004687	-	-	NM_001004687	OR2L3	-	chr1:247937028-248100922	-	-	0	0	0	0	0	0	0	0	0	0	0	0	0	0	0	0
NM_001004688	-	-	NM_001004688	OR2M2	-	chr1:248179985-248181029	-	-	0	0	0	0	0	0	0	0	0	0	0	0	0	0	0	0
NM_001004689	-	-	NM_001004689	OR2M3	-	chr1:248203067-248204006	-	-	0	0	0	0	0	0	0	0	0	0	0	0	0	0	0	0
NM_001004690	-	-	NM_001004690	OR2M5	-	chr1:248145147-248146086	-	-	0	0	0	0	0	0	0	0	0	0	0	0	0	0	0	0
NM_001004691	-	-	NM_001004691	OR2M7	-	chr1:248323629-248324568	-	-	0	0	0	0	0	0	0	0	0	0	0	0	0	0	0	0
NM_001004692	-	-	NM_001004692	OR2T12	-	chr1:248294615-248295578	-	-	0	0	0	0	0	0	0	0	0	0	0	0	0	0	0	0
NM_001004693	-	-	NM_001004693	OR2T10	-	chr1:248592829-248593768	-	-	0	0	0	0	0	0	0	0	0	0	0	0	0	0	0	0
NM_001004694	-	-	NM_001004694	OR2T29	-	chr1:248558543-248559491	-	-	0	0	0	0	0	0	0	0	0	0	0	0	0	0	0	0
NM_001004695	-	-	NM_001004695	OR2T33	-	chr1:248272851-248273814	-	-	0	0	0	0	0	0	0	0	0	0	0	0	0	0	0	0
NM_001004696	-	-	NM_001004696	OR2T4	-	chr1:248361580-248362627	-	-	0	0	0	0	0	0	0	0	0	0	0	0	0	0	0	0
NM_001004697	-	-	NM_001004697	OR2T5	-	chr1:248488588-248489536	-	-	0	0	0	0	0	0	0	0	0	0	0	0	0	0	0	0
NM_001004698	-	-	NM_001004698	OR2W5	-	chr1:247491067-247492409	-	-	0	0	0	0	0	0	0	0	0	0	0	0	0	0	0	0
NM_001004699	-	-	NM_001004699	OR2Z1	-	chr19:8730953-8732009	-	-	0	0	0	0	0	0	0	0	0	0	0	0	0	0	0	0
NM_001004700	-	-	NM_001004700	OR4C11	-	chr11:55603353-55604398	-	-	0	0	0	0	0	0	0	0	0	0	0	0	0	0	0	0
NM_001004701	-	-	NM_001004701	OR4C16	-	chr11:55572127-55573060	-	-	0	0	0	0	0	0	0	0	0	0	0	0	0	0	0	0
NM_001004702	-	-	NM_001004702	OR4C3	-	chr11:48324940-48325930	-	-	0	0	0	0	0	0	0	0	0	0	0	0	0	0	0	0
NM_001004703	-	-	NM_001004703	OR4C46	-	chr11:54603068-54603998	-	-	0	0	0	0	0	0	0	0	0	0	0	0	0	0	0	0
NM_001004704	-	-	NM_001004704	OR4C6	-	chr11:55665166-55666096	-	-	0	0	0	0	0	0	0	0	0	0	0	0	0	0	0	0
NM_001004705	-	-	NM_001004705	OR4D10	-	chr11:59477429-59478365	-	-	0	0	0	0	0	0	0	0	0	0	0	0	0	0	0	0
NM_001004706	-	-	NM_001004706	OR4D11	-	chr11:59503575-59504511	-	-	0	0	0	0	0	0	0	0	0	0	0	0	0	0	0	0
NM_001004707	-	-	NM_001004707	OR4D2	-	chr17:58169655-58170579	-	-	0	0	0	0	0	0	0	0	0	0	0	0	0	0	0	0
NM_001004708	-	-	NM_001004708	OR4D6	-	chr11:59456960-59457905	-	-	0	0	0	0	0	0	0	0	0	0	0	0	0	0	0	0
NM_001004711	-	-	NM_001004711	OR4D9	-	chr11:59514912-59515857	-	-	0	0	0	0	0	0	0	0	0	0	0	0	0	0	0	0
NM_001004712	-	-	NM_001004712	OR4K14	-	chr14:20014260-20015193	-	-	0	0	0	0	0	0	0	0	0	0	0	0	0	0	0	0
NM_001004713	-	-	NM_001004713	OR1I1	-	chr19:15087065-15088133	-	-	0	0	0	0	0	0	0	0	0	0	0	0	0	0	0	0
NM_001004714	-	-	NM_001004714	OR4K13	-	chr14:20033843-20034758	-	-	0	0	0	0	0	0	0	0	0	0	0	0	0	0	0	0
NM_001004715	-	-	NM_001004715	OR4K17	-	chr14:20117406-20118438	-	-	0	0	0	0	0	0	0	0	0	0	0	0	0	0	0	0
NM_001004717	-	-	NM_001004717	OR4L1	-	chr14:20060044-20060983	-	-	0	0	0	0	0	0	0	0	0	0	0	0	0	0	0	0
NM_001004719	-	-	NM_001004719	OR4M2	-	chr15:21552794-21640521	-	-	0	0	0	0	0	0	0	0	0	0	0	0	0	0	0	0
NM_001004720	-	-	NM_001004720	NCK2	-	chr2:105745062-105894274	-	-	0	0	0	0	0	0	0	0	0	0	0	0	0	0	0	0
NM_001004722	-	-	NM_001004722	NCK2	-	chr2:105745062-105894274	-	-	9.85006	2.45284	4.13459	4.456	8.5672	4.01235	3.53437	3.583	7.94393	3.46293	4.11727	5.11713	9.06835	8.37748	9.64441	5.76845
NM_001004723	-	-	NM_001004723	OR4N2	-	chr14:19803769-19828372	-	-	0	0	0	0	0	0	0	0	0	0	0	0	0	0	0	0
NM_001004724	-	-	NM_001004724	OR4N5	-	chr14:20143735-20144662	-	-	0	0	0	0	0	0	0	0	0	0	0	0	0	0	0	0
NM_001004725	-	-	NM_001004725	OR4S1	-	chr11:48306222-48307152	-	-	0	0	0	0	0	0	0	0	0	0	0	0	0	0	0	0
NM_001004726	-	-	NM_001004726	OR4X1	-	chr11:48263860-48264778	-	-	0	0	0	0	0	0	0	0	0	0	0	0	0	0	0	0
NM_001004727	-	-	NM_001004727	OR4X2	-	chr11:48245103-48246015	-	-	0	0	0	0	0	0	0	0	0	0	0	0	0	0	0	0
NM_001004728	-	-	NM_001004728	OR5A1	-	chr11:59443168-59444116	-	-	0	0	0	0	0	0	0	0	0	0	0	0	0	0	0	0
NM_001004729	-	-	NM_001004729	OR5AN1	-	chr11:59364458-59365394	-	-	0	0	0	0	0	0	0	0	0	0	0	0	0	0	0	0
NM_001004730	-	-	NM_001004730	OR5AR1	-	chr11:56663685-56664618	-	-	0	0	0	0	0	0	0	0	0	0	0	0	0	0	0	0
NM_001004731	-	-	NM_001004731	OR5AU1	-	chr14:21154936-21156025	-	-	0	0	0	0	0	0	0	0	0	0	0	0	0	0	0	0
NM_001004733	-	-	NM_001004733	OR5B12	-	chr11:58439119-58440173	-	-	0	0	0	0	0	0	0	0	0	0	0	0	0	0	0	0
NM_001004734	-	-	NM_001004734	OR14I1	-	chr1:248681368-248682304	-	-	0	0	0	0	0	0	0	0	0	0	0	0	0	0	0	0
NM_001004735	-	-	NM_001004735	OR5D14	-	chr11:55795555-55796500	-	-	0	0	0	0	0	0	0	0	0	0	0	0	0	0	0	0
NM_001004736	-	-	NM_001004736	OR5K1	-	chr3:98469479-98470576	-	-	0	0	0	0	0	0	0	0	0	0	0	0	0	0	0	0
NM_001004737	-	-	NM_001004737	OR5K2	-	chr3:98497680-98498631	-	-	0	0	0	0	0	0	0	0	0	0	0	0	0	0	0	0
NM_001004738	-	-	NM_001004738	OR5L1	-	chr11:55811466-55812402	-	-	0	0	0	0	0	0	0	0	0	0	0	0	0	0	0	0
NM_001004739	-	-	NM_001004739	OR5L2	-	chr11:55827218-55828154	-	-	0	0	0	0	0	0	0	0	0	0	0	0	0	0	0	0
NM_001004740	-	-	NM_001004740	OR5M1	-	chr11:56612554-56613502	-	-	0	0	0	0	0	0	0	0	0	0	0	0	0	0	0	0
NM_001004741	-	-	NM_001004741	OR5M10	-	chr11:56576773-56577721	-	-	0	0	0	0	0	0	0	0	0	0	0	0	0	0	0	0
NM_001004742	-	-	NM_001004742	OR5M3	-	chr11:56469487-56470538	-	-	0	0	0	0	0	0	0	0	0	0	0	0	0	0	0	0
NM_001004743	-	-	NM_001004743	OR5M9	-	chr11:56462468-56463401	-	-	0	0	0	0	0	0	0	0	0	0	0	0	0	0	0	0
NM_001004744	-	-	NM_001004744	OR5R1	-	chr11:56417257-56418232	-	-	0	0	0	0	0	0	0	0	0	0	0	0	0	0	0	0
NM_001004745	-	-	NM_001004745	OR5T1	-	chr11:56275638-56276619	-	-	0	0	0	0	0	0	0	0	0	0	0	0	0	0	0	0
NM_001004746	-	-	NM_001004746	OR5T2	-	chr11:56232105-56233185	-	-	0	0	0	0	0	0	0	0	0	0	0	0	0	0	0	0
NM_001004747	-	-	NM_001004747	OR5T3	-	chr11:56252199-56253222	-	-	0	0	0	0	0	0	0	0	0	0	0	0	0	0	0	0
NM_001004748	-	-	NM_001004748	OR51A2	-	chr11:4954771-4955713	-	-	0	0	0	0	0	0	0	0	0	0	0	0	0	0	0	0
NM_001004749	-	-	NM_001004749	OR51A7	-	chr11:4907369-4908308	-	-	0	0	0	0	0	0	0	0	0	0	0	0	0	0	0	0
NM_001004750	-	-	NM_001004750	OR51B6	-	chr11:5340882-5505652	-	-	0	0	0	0	0	0	0	0	0	0	0	0	0	0	0	0
NM_001004751	-	-	NM_001004751	OR51D1	-	chr11:4639714-4640838	-	-	0	0	0	0	0	0	0	0	0	0	0	0	0	0	0	0
NM_001004752	-	-	NM_001004752	OR51F1	-	chr11:4768978-4769917	-	-	0	0	0	0	0	0	0	0	0	0	0	0	0	0	0	0
NM_001004753	-	-	NM_001004753	OR51F2	-	chr11:4821385-4822414	-	-	0	0	0	0	0	0	0	0	0	0	0	0	0	0	0	0
NM_001004754	-	-	NM_001004754	OR51I2	-	chr11:5340882-5505652	-	-	0	0	0	0	0	0	0	0	0	0	0	0	0	0	0	0
NM_001004755	-	-	NM_001004755	OR51L1	-	chr11:4998982-4999930	-	-	0	0	0	0	0	0	0	0	0	0	0	0	0	0	0	0
NM_001004756	-	-	NM_001004756	OR51M1	-	chr11:5340882-5505652	-	-	0	0	0	0	0	0	0	0	0	0	0	0	0	0	0	0
NM_001004757	-	-	NM_001004757	OR51Q1	-	chr11:5340882-5505652	-	-	0	0	0	0	0	0	0	0	0	0	0	0	0	0	0	0
NM_001004758	-	-	NM_001004758	OR51S1	-	chr11:4848236-4849208	-	-	0	0	0	0	0	0	0	0	0	0	0	0	0	0	0	0
NM_001004759	-	-	NM_001004759	OR51T1	-	chr11:4881818-4882883	-	-	0	0	0	0	0	0	0	0	0	0	0	0	0	0	0	0
NM_001004760	-	-	NM_001004760	OR51V1	-	chr11:5199734-5200700	-	-	0	0	0	0	0	0	0	0	0	0	0	0	0	0	0	0
NM_001005	-	-	NM_001005	RPS3	-	chr11:75399490-75422301	-	-	161.487	155.042	73.1011	76.2329	164.702	150.864	74.3206	94.9411	146.913	160.334	72.0712	80.9538	154.1	145.975	129.641	229.534
NM_001005160	-	-	NM_001005160	OR52A5	-	chr11:5131691-5132642	-	-	0	0	0	0	0	0	0	0	0	0	0	0	0	0	0	0
NM_001005161	-	-	NM_001005161	OR52B4	-	chr11:4367262-4368386	-	-	0.0334915	0.0782568	0	0	0	0.0737224	0	0	0	0	0	0	0	0	0	0
NM_001005162	-	-	NM_001005162	OR52B6	-	chr11:5580876-5581884	-	-	0	0	0	0	0	0	0	0	0	0	0	0	0	0	0	0
NM_001005163	-	-	NM_001005163	OR52D1	-	chr11:5340882-5505652	-	-	0	0	0	0	0	0	0	0	0	0	0	0	0	0	0	0
NM_001005164	-	-	NM_001005164	OR52E2	-	chr11:5058649-5059627	-	-	0	0	0	0	0	0	0	0	0	0	0	0	0	0	0	0
NM_001005165	-	-	NM_001005165	OR52E4	-	chr11:5884292-5885231	-	-	0	0	0	0	0	0	0	0	0	0	0	0	0	0	0	0
NM_001005167	-	-	NM_001005167	OR52E6	-	chr11:5840955-5841897	-	-	0	0	0	0	0	0	0	0	0	0	0	0	0	0	0	0
NM_001005168	-	-	NM_001005168	OR52E8	-	chr11:5856748-5857702	-	-	0	0	0	0	0	0	0	0	0	0	0	0	0	0	0	0
NM_001005169	-	-	NM_001005169	OR52I1	-	chr11:4594038-4595013	-	-	0	0	0	0	0	0	0	0	0	0	0	0	0	0	0	0
NM_001005170	-	-	NM_001005170	OR52I2	-	chr11:4586790-4587905	-	-	0	0	0	0	0	0	0	0	0	0	0	0	0	0	0	0
NM_001005171	-	-	NM_001005171	OR52K1	-	chr11:4488878-4489908	-	-	0	0	0	0	0	0	0	0	0	0	0	0	0	0	0	0
NM_001005172	-	-	NM_001005172	OR52K2	-	chr11:4449294-4450361	-	-	0	0	0	0	0	0	0	0	0	0	0	0	0	0	0	0
NM_001005173	-	-	NM_001005173	OR52L1	-	chr11:5985891-5986985	-	-	0	0	0	0	0	0	0	0	0	0	0	0	0	0	0	0
NM_001005174	-	-	NM_001005174	OR52N2	-	chr11:5820335-5821301	-	-	0	0.094796	0	0	0	0.0446392	0	0	0	0.137761	0	0	0	0.0906506	0	0
NM_001005175	-	-	NM_001005175	OR52N4	-	chr11:5754692-5755729	-	-	0.148269	0.692591	0.0332486	0.0355521	0.187189	0.774689	0	0	0	0.72372	0	0	0.19154	0.0826836	0	0
NM_001005176	-	-	NM_001005176	SP140	-	chr2:230225729-230313215	-	-	0.000483323	0	0.0440972	0	0.0413242	0	0.144988	0.167825	0.116139	0	0.125173	0.103223	0.0509462	0.0549444	0	0
NM_001005177	-	-	NM_001005177	OR52R1	-	chr11:4803432-4804380	-	-	0	0	0	0	0	0	0	0	0	0	0	0	0	0	0	0
NM_001005178	-	-	NM_001005178	OR52W1	-	chr11:6199223-6200186	-	-	0	0	0	0	0	0	0	0	0	0	0	0	0	0	0	0
NM_001005179	-	-	NM_001005179	OR56A4	-	chr11:6002050-6003148	-	-	0	0	0	0	0	0	0	0	0	0	0	0	0	0	0	0
NM_001005180	-	-	NM_001005180	OR56B1	-	chr11:5736447-5737538	-	-	0	0.0812163	0	0	0	0.0382533	0	0	0	0	0	0	0	0	0	0
NM_001005181	-	-	NM_001005181	OR56B4	-	chr11:6107683-6108835	-	-	0	0	0	0	0	0	0	0	0	0	0	0	0	0	0	0
NM_001005182	-	-	NM_001005182	OR6C1	-	chr12:55320599-55321538	-	-	0	0	0	0	0	0	0	0	0	0	0	0	0	0	0	0
NM_001005183	-	-	NM_001005183	OR6C76	-	chr12:55426253-55427192	-	-	0	0	0	0	0	0	0	0	0	0	0	0	0	0	0	0
NM_001005184	-	-	NM_001005184	OR6K6	-	chr1:158754815-158755847	-	-	0	0	0	0	0	0	0	0	0	0	0	0	0	0	0	0
NM_001005185	-	-	NM_001005185	OR6N1	-	chr1:158765743-158766682	-	-	0	0	0	0	0	0	0	0	0	0	0	0	0	0	0	0
NM_001005186	-	-	NM_001005186	OR6Q1	-	chr11:58023880-58181566	-	-	0	0	0	0	0	0	0	0	0	0	0	0	0	0	0	0
NM_001005187	-	-	NM_001005187	OR6T1	-	chr11:123942866-123943838	-	-	0	0	0	0	0	0	0	0	0	0	0	0	0	0	0	0
NM_001005188	-	-	NM_001005188	OR6X1	-	chr11:123753579-123754518	-	-	0	0	0	0	0	0	0	0	0	0	0	0	0	0	0	0
NM_001005189	-	-	NM_001005189	OR6Y1	-	chr1:158547127-158548105	-	-	0	0	0	0	0	0	0	0	0	0	0	0	0	0	0	0
NM_001005190	-	-	NM_001005190	OR7A10	-	chr19:14840947-14841877	-	-	0	0	0	0	0	0	0	0	0	0	0	0	0	0	0	0
NM_001005191	-	-	NM_001005191	OR7D4	-	chr19:9213849-9214871	-	-	0	0	0	0	0	0	0	0	0	0	0	0	0	0	0	0
NM_001005192	-	-	NM_001005192	OR7G1	-	chr19:9114827-9115763	-	-	0	0	0	0	0	0	0	0	0	0	0	0	0	0	0	0
NM_001005193	-	-	NM_001005193	OR7G2	-	chr19:9102268-9103306	-	-	0	0	0	0	0	0	0	0	0	0	0	0	0	0	0	0
NM_001005194	-	-	NM_001005194	OR8A1	-	chr11:124570068-124571049	-	-	0	0	0	0	0	0	0	0	0	0	0	0	0	0	0	0
NM_001005195	-	-	NM_001005195	OR8B12	-	chr11:124542721-124543654	-	-	0	0	0	0	0	0	0	0	0	0	0	0	0	0	0	0
NM_001005196	-	-	NM_001005196	OR8B4	-	chr11:124423941-124424871	-	-	0	0	0	0	0	0	0	0	0	0	0	0	0	0	0	0
NM_001005197	-	-	NM_001005197	OR8D4	-	chr11:123906431-123907376	-	-	0	0	0	0	0	0	0	0	0	0	0	0	0	0	0	0
NM_001005198	-	-	NM_001005198	OR8G5	-	chr11:124264826-124265867	-	-	0	0	0	0	0	0	0	0	0	0	0	0	0	0	0	0
NM_001005199	-	-	NM_001005199	OR8H1	-	chr11:56290126-56291062	-	-	0	0	0	0	0	0	0	0	0	0	0	0	0	0	0	0
NM_001005200	-	-	NM_001005200	OR8H2	-	chr11:56105042-56105981	-	-	0	0	0	0	0	0	0	0	0	0	0	0	0	0	0	0
NM_001005201	-	-	NM_001005201	OR8H3	-	chr11:56122372-56123311	-	-	0	0	0	0	0	0	0	0	0	0	0	0	0	0	0	0
NM_001005202	-	-	NM_001005202	OR8K3	-	chr11:56318306-56319245	-	-	0	0	0	0	0	0	0	0	0	0	0	0	0	0	0	0
NM_001005203	-	-	NM_001005203	OR8S1	-	chr12:48525631-48528103	-	-	0	0	0	0	0	0.038741	0	0	0	0	0	0	0	0	0	0
NM_001005204	-	-	NM_001005204	OR8U1	-	chr11:56375623-56376553	-	-	0	0	0	0	0	0	0	0	0	0	0	0	0	0	0	0
NM_001005205	-	-	NM_001005205	OR8J1	-	chr11:56360214-56361288	-	-	0	0	0	0	0	0	0	0	0	0	0	0	0	0	0	0
NM_001005207	-	-	NM_001005207	TRIM37	-	chr17:58755868-59106905	-	-	2.06481	2.46433	0.497219	0.118454	2.19583	3.53623	0.975808	0.959596	1.86149	3.95882	0.697328	0.504685	2.56103	1.74053	3.38948	0.402323
NM_001005209	-	-	NM_001005209	TMEM198	-	chr2:219538946-219550596	-	-	3.67517	1.03466	27.7428	35.8808	4.43371	1.1634	28.2942	35.5096	5.47739	1.36444	32.263	32.7599	4.45442	4.88799	5.11804	5.53262
NM_001005210	-	-	NM_001005210	LRRC55	-	chr11:57181746-57191714	-	-	0.302925	0.0273172	0.391135	0.128512	0.859231	0.341351	0.398434	0.115005	1.21717	0.373699	0.594763	0.186529	0.90097	0.167704	1.44699	0.00821778
NM_001005211	-	-	NM_001005211	OR9I1	-	chr11:58023880-58181566	-	-	0	0	0	0	0	0	0	0	0	0	0	0	0	0	0	0
NM_001005212	-	-	NM_001005212	OR9Q1	-	chr11:58023880-58181566	-	-	0	0	0	0	0	0	0	0	0	0	0	0	0	0	0	0
NM_001005213	-	-	NM_001005213	OR9G1	-	chr11:56700387-56701305	-	-	0	0	0	0	0	0	0	0	0	0	0	0	0	0	0	0
NM_001005214	-	-	NM_001005214	LRRC52	-	chr1:165476841-165582155	-	-	0	0	0	0	0	0	0	0	0	0	0	0	0	0	0	0
NM_001005216	-	-	NM_001005216	OR2J3	-	chr6:29111809-29112884	-	-	0	0	0	0	0	0	0	0	0	0	0	0	0	0	0	0
NM_001005217	-	-	NM_001005217	FRG2	-	chr4:190024367-190027257	-	-	0	0	0	0	0	0	0	0	0	0	0	0	0	0	0	0
NM_001005218	-	-	NM_001005218	OR5B21	-	chr11:58507175-58508105	-	-	0	0	0	0	0	0	0	0	0	0	0	0	0	0	0	0
NM_001005224	-	-	NM_001005224	OR4F3	-	chr1:450739-451678	-	-	0	0	0	0	0	0	0	0	0	0	0	0	0	0	0	0
NM_001005226	-	-	NM_001005226	OR2B3	-	chr6:29086207-29087313	-	-	0	0	0	0	0	0	0	0	0	0	0	0	0	0	0	0
NM_001005234	-	-	NM_001005234	OR1L3	-	chr9:122675129-122676104	-	-	0	0	0	0	0	0	0	0	0	0	0	0	0	0	0	0
NM_001005235	-	-	NM_001005235	OR1L4	-	chr9:122723989-122724925	-	-	0	0	0	0	0	0	0	0	0	0	0	0	0	0	0	0
NM_001005236	-	-	NM_001005236	OR1L1	-	chr9:122661715-122662648	-	-	0	0	0	0	0	0	0	0	0	0	0	0	0	0	0	0
NM_001005237	-	-	NM_001005237	OR51G1	-	chr11:4923373-4924339	-	-	0	0	0	0	0	0	0	0	0	0	0	0	0	0	0	0
NM_001005238	-	-	NM_001005238	OR51G2	-	chr11:4914718-4915663	-	-	0.041785	0	0	0	0	0	0	0	0	0	0	0	0	0	0	0
NM_001005239	-	-	NM_001005239	OR11H1	-	chr22:15528158-15529139	-	-	0	0	0	0	0	0	0	0	0	0	0	0	0	0	0	0
NM_001005240	-	-	NM_001005240	OR4F17	-	chr19:110678-111596	-	-	0	0	0	0	0	0	0	0	0	0	0	0	0	0	0	0
NM_001005241	-	-	NM_001005241	OR4N4	-	chr15:21990079-22095864	-	-	0	0	0	0	0	0	0	0	0	0	0	0	0	0	0	0
NM_001005242	-	-	NM_001005242	PKP2	-	chr12:32790745-32896846	-	-	1.19785	1.50797	0.00654358	0.0141096	1.13414	1.47111	0	0	1.10585	1.93454	0	0	1.06074	0.950025	1.33637	0.417288
NM_001005243	-	-	NM_001005243	OR9K2	-	chr12:55129768-55130776	-	-	0	0	0	0	0	0	0	0	0	0	0	0	0	0	0	0
NM_001005245	-	-	NM_001005245	OR5M11	-	chr11:56542339-56543257	-	-	0	0	0	0	0	0	0	0	0	0	0	0	0	0	0	0
NM_001005270	-	-	NM_001005270	OR4C12	-	chr11:49981472-49982535	-	-	0	0	0	0	0	0	0	0	0	0	0	0	0	0	0	0
NM_001005271	-	-	NM_001005271	CHD3	-	chr17:7884804-7912757	-	-	63.9837	65.542	13.079	12.3083	62.314	62.9004	14.8039	8.99621	62.1234	70.0641	14.2091	9.75267	48.5032	64.0846	49.3616	62.8696
NM_001005272	-	-	NM_001005272	OR4A5	-	chr11:54706831-54707902	-	-	0	0	0	0	0	0	0	0	0	0	0	0	0	0	0	0
NM_001005273	-	-	NM_001005273	CHD3	-	chr17:7884804-7912757	-	-	0	0	0	0	0	0	0	0	0	0	0	0	0	0	0	0
NM_001005274	-	-	NM_001005274	OR4A16	-	chr11:55343200-55344187	-	-	0	0	0	0	0	0	0	0	0	0	0	0	0	0	0	0
NM_001005275	-	-	NM_001005275	OR4A15	-	chr11:55367883-55368918	-	-	0	0	0	0	0	0	0	0	0	0	0	0	0	0	0	0
NM_001005276	-	-	NM_001005276	OR2AE1	-	chr7:99876061-99877033	-	-	0	0.141062	0.036138	0	0	0.132853	0	0	0	0.205004	0	0	0	0.134878	0	0
NM_001005277	-	-	NM_001005277	OR4F16	-	chr1:685715-686654	-	-	0	0	0	0	0	0	0	0	0	0	0	0	0	0	0	0
NM_001005278	-	-	NM_001005278	OR6N2	-	chr1:158776681-158777635	-	-	0	0	0	0	0	0	0	0	0	0	0	0	0	0	0	0
NM_001005279	-	-	NM_001005279	OR6K2	-	chr1:158699677-158700652	-	-	0	0	0	0	0	0	0	0	0	0	0	0	0	0	0	0
NM_001005280	-	-	NM_001005280	OR10A7	-	chr12:55221024-55221975	-	-	0	0	0	0	0	0	0	0	0	0	0	0	0	0	0	0
NM_001005281	-	-	NM_001005281	OR6B1	-	chr7:144003996-144004932	-	-	0	0	0	0	0	0	0	0	0	0	0	0	0	0	0	0
NM_001005282	-	-	NM_001005282	OR5M8	-	chr11:56490434-56491370	-	-	0	0	0	0	0	0	0	0	0	0	0	0	0	0	0	0
NM_001005283	-	-	NM_001005283	OR9Q2	-	chr11:58190433-58191518	-	-	0	0	0	0	0	0	0	0	0	0	0	0	0	0	0	0
NM_001005284	-	-	NM_001005284	OR9G4	-	chr11:56742827-56743811	-	-	0	0	0	0	0	0	0	0	0	0	0	0	0	0	0	0
NM_001005285	-	-	NM_001005285	OR2AT4	-	chr11:75088750-75089713	-	-	0	0	0	0	0	0	0	0	0	0	0	0	0	0	0	0
NM_001005286	-	-	NM_001005286	OR6F1	-	chr1:247711828-247712755	-	-	0	0	0	0	0	0	0	0	0	0	0	0	0	0	0	0
NM_001005288	-	-	NM_001005288	OR51I1	-	chr11:5340882-5505652	-	-	0	0	0	0	0	0	0	0	0	0	0	0	0	0	0	0
NM_001005289	-	-	NM_001005289	OR52H1	-	chr11:5544560-5545523	-	-	0	0.0475889	0	0	0	0	0	0	0	0	0	0	0	0	0	0
NM_001005290	-	-	NM_001005290	PSRC1	-	chr1:109279553-109283168	-	-	3.18217	0.739106	22.0786	18.7728	2.75101	0.907336	17.7578	21.4038	2.51073	0.427191	24.6551	20.6269	3.22637	1.95091	2.54053	1.14985
NM_001005291	-	-	NM_001005291	SREBF1	-	chr17:17681472-17837011	-	-	8.43747	2.71611	14.825	20.6995	10.5524	3.28357	14.1546	23.0117	16.2231	2.61412	20.4821	15.8155	2.41888	10.362	3.59489	9.75966
NM_001005323	-	-	NM_001005323	OR5AK2	-	chr11:56988913-56989843	-	-	0	0	0	0	0	0	0	0	0	0	0	0	0	0	0	0
NM_001005324	-	-	NM_001005324	OR10V1	-	chr11:59712915-59713845	-	-	0	0	0	0	0	0	0	0	0	0	0	0	0	0	0	0
NM_001005325	-	-	NM_001005325	OR6M1	-	chr11:123805407-123806349	-	-	0	0	0	0	0	0	0	0	0	0	0	0	0	0	0	0
NM_001005326	-	-	NM_001005326	OR4F6	-	chr15:101805719-101806658	-	-	0	0	0	0	0	0	0	0.12477	0	0.0357243	0	0	0	0	0	0
NM_001005327	-	-	NM_001005327	OR6K3	-	chr1:158717167-158718115	-	-	0	0	0	0	0	0	0	0	0	0	0	0	0	0	0	0
NM_001005328	-	-	NM_001005328	OR2A7	-	chr7:144186082-144380632	-	-	0.127471	0.0495868	0	0	0.112514	0.0467008	0	0	0.150781	0.0360291	0	0	0.0439815	0	0	0
NM_001005329	-	-	NM_001005329	OR51A4	-	chr11:4946158-4947100	-	-	0	0	0	0	0	0	0	0	0	0	0	0	0	0	0	0
NM_001005332	-	-	NM_001005332	MAGED1	-	chrX:51803058-51902356	-	-	35.8287	0	31.4212	32.2544	38.5525	27.3079	20.3808	27.9576	53.5816	30.9366	0	32.3472	34.5994	39.345	44.5269	58.3127
NM_001005333	-	-	NM_001005333	MAGED1	-	chrX:51803058-51902356	-	-	0.331493	0.193685	0.718507	1.19608	0.616954	0.0908842	0.149238	0.587639	0.696166	0.28049	0.509891	0.580877	0.920833	1.38483	1.3145	1.8188
NM_001005335	-	-	NM_001005335	HNRNPL	-	chr19:38836387-38852339	-	-	74.8723	47.3018	57.8128	84.2775	72.416	35.4393	61.5973	77.7773	94.3705	44.8537	65.3178	78.4655	77.8276	91.4329	81.1166	126.634
NM_001005336	-	-	NM_001005336	DNM1	-	chr9:128166064-128255248	-	-	0	0	4.02346	1.07943	0.656506	0	3.18963	0.915039	1.38282	0	4.10823	0	0	0.00058726	0	0.000611274
NM_001005337	-	-	NM_001005337	PKP1	-	chr1:201283451-201332993	-	-	0.0112851	0	0.046737	0.0220264	0.0143718	0	0.051567	0.0226894	0.0204076	0	0.0455147	0.0358433	0.0295598	0.0190179	0.0151292	0.0243439
NM_001005338	-	-	NM_001005338	OR5H1	-	chr3:98132697-98133639	-	-	0	0	0	0	0	0	0	0	0	0	0	0	0	0	0	0
NM_001005339	-	-	NM_001005339	RGS10	-	chr10:119499826-119542710	-	-	20.3397	40.9856	0.754903	0.892218	22.0399	22.7771	0.943132	0.960832	18.4408	29.4302	0.261263	0.621798	18.7174	17.4698	20.7799	31.485
NM_001005340	-	-	NM_001005340	GPNMB	-	chr7:23246696-23275110	-	-	3.46391	24.8776	1.10392e-05	0.182832	5.72385	20.6153	0.500542	0	7.63822	28.2733	0.458103	0.50583	1.76156	0.411011	3.33364	0.908667
NM_001005353	-	-	NM_001005353	AK4	-	chr1:65147548-65232145	-	-	1.37383	2.69263	2.53143	5.35465	1.84506	2.91054	2.75959	2.97688	0.909117	2.20238	3.71071	2.05233	2.9179	2.16767	2.11294	2.56175
NM_001005354	-	-	NM_001005354	PRR13	-	chr12:53441648-53446643	-	-	5.44697	12.9443	7.54191	4.55165	4.16051	9.38386	2.39075	5.62729	2.77618	10.6086	3.96971	6.5105	5.33875	3.47394	3.57008	7.85006
NM_001005356	-	-	NM_001005356	POTEG	-	chr14:19402763-19434341	-	-	0	0	0	0	0	0	0	0	0	0	0	0	0	0	0	0
NM_001005360	-	-	NM_001005360	DNM2	-	chr19:10718052-10831910	-	-	0	0	0	0	0	0	0	0	0	0	0	0	0	0	0	0
NM_001005361	-	-	NM_001005361	DNM2	-	chr19:10718052-10831910	-	-	0	0	5.48528	1.02167	0	0	0	0	0	0	0	0	0	0	0	0.359012
NM_001005362	-	-	NM_001005362	DNM2	-	chr19:10718052-10831910	-	-	19.1376	12.83	29.515	35.9573	21.1711	15.6665	32.529	35.7182	22.3805	16.1583	32.2108	33.9912	19.8787	12.1844	23.1708	14.6145
NM_001005365	-	-	NM_001005365	POTEA	-	chr8:43292441-43363185	-	-	0	0	0	0	0	0	0	0	0	0	0	0	0	0	0	0
NM_001005366	-	-	NM_001005366	KDM2B	-	chr12:121429095-121581015	-	-	0.216283	0.886153	1.12363	1.34923	0.305746	0.861912	1.64426	1.20167	0.506411	0.659522	1.44958	1.5399	0.42146	0.366765	0.206121	0.0865727
NM_001005367	-	-	NM_001005367	TTYH1	-	chr19:54415430-54436719	-	-	0.166171	0.215912	0.0494131	0.229866	0.140635	0.295364	0.0817411	0.191199	0.153333	0.0795871	2.46169	0.311349	0.0949005	0.382896	0.147473	0
NM_001005368	-	-	NM_001005368	ZNF32	-	chr10:43628816-43674699	-	-	1.95291	0.282852	3.20436	1.99665	1.42231	1.01295	1.3219	2.14808	2.72715	0.884874	1.46892	2.89191	0.664891	2.05984	0.366647	6.49509
NM_001005369	-	-	NM_001005369	MTIF2	-	chr2:55236619-55269248	-	-	0.347727	0.933442	0.783762	0.637351	0.425009	0.85141	0.673417	0.42138	0.276464	0.832506	0.303044	0.924803	0.91733	1.12844	0.579928	0.670717
NM_001005373	-	-	NM_001005373	LRSAM1	-	chr9:127451485-127503501	-	-	11.4229	6.3692	8.04983	8.68096	12.0281	7.14737	8.03069	9.95312	9.88678	5.55654	8.32237	9.16934	6.66407	7.10046	8.52258	6.36656
NM_001005374	-	-	NM_001005374	LRSAM1	-	chr9:127451485-127503501	-	-	0.000175746	0	0	0	0	0	0	0	0.000148577	0.000105729	0	0	0	0	0	0.000165747
NM_001005375	-	-	NM_001005375	DAZ4	-	chrY:23129354-23199107	-	-	0	0	0	0	0	0	0	0	0	0	0	0	0	0	0	0
NM_001005376	-	-	NM_001005376	PLAUR	-	chr19:43646094-43670346	-	-	1.89473	3.94585	0.109777	0.167519	1.90595	3.37074	0.36961	0.318723	1.53621	2.19177	0.441512	0.205149	6.30234	10.5362	11.4425	13.0668
NM_001005377	-	-	NM_001005377	PLAUR	-	chr19:43646094-43670346	-	-	0.870927	1.20227	0	4.12551e-05	0.776276	1.20977	0.00012086	0.812413	0	1.41236	0.21486	0.453314	1.86502	3.89354	2.67207	9.19872
NM_001005386	-	-	NM_001005386	ACTR2	-	chr2:65227694-65271256	-	-	0	0	0	0	0	0	0.251324	0	0	0	0	0	0	0	0	0
NM_001005388	-	-	NM_001005388	NFASC	-	chr1:204828653-205022822	-	-	10.2586	13.8144	2.77829	1.86362	10.8471	12.9369	3.7278	2.65358	9.68895	15.0935	2.94758	2.63749	10.9576	5.96894	9.11734	1.69295
NM_001005389	-	-	NM_001005389	NFASC	-	chr1:204828653-205022822	-	-	0	0	0	0	0	0	0	0	0	0	0	0	0	0	0	0
NM_001005404	-	-	NM_001005404	YPEL2	-	chr17:59331691-59401734	-	-	3.27976	2.55143	1.31156	0.983054	3.2419	1.41305	1.62798	0.648674	2.5551	1.7171	1.32495	0.927935	0.636073	1.86254	0.961048	1.03762
NM_001005405	-	-	NM_001005405	KRTAP5-11	-	chr11:71581854-71582875	-	-	0	0	0	0	0	0	0	0	0	0	0	0	0	0	0	0
NM_001005407	-	-	NM_001005407	CACNA1H	-	chr16:1153240-1225254	-	-	0.669486	0.181672	4.54751	11.1276	0.594853	0.156698	10.9059	6.94424	0.676238	0.225149	6.02053	9.47633	0.442452	0.537753	0.197009	0.817805
NM_001005408	-	-	NM_001005408	NEURL4	-	chr17:7315631-7329319	-	-	1.18883	1.55974	2.29213	2.874	0.789763	1.53258	2.13037	1.67272	2.20641	2.11418	2.6511	1.98124	1.78487	3.2109	2.65768	1.33625
NM_001005413	-	-	NM_001005413	ZWINT	-	chr10:56357437-56361273	-	-	1.85853	0	2.02263	1.89411	3.25706	0	1.64275	0.589729	4.92811	0	1.187	1.27284	2.2618	2.55408	1.61549	3.59918
NM_001005415	-	-	NM_001005415	2019-03-02	-	chr19:8413302-8439015	-	-	6.44018	1.73426	10.4441	8.66963	6.83774	1.33947	8.96405	10.3968	8.12427	0.913124	10.2461	11.2148	2.36695	10.2298	5.488	15.1659
NM_001005416	-	-	NM_001005416	2019-03-02	-	chr19:8413302-8439015	-	-	0.834437	0.0289575	2.10345	2.00828	0.914218	0.757882	1.22408	2.43619	0.541283	0.778946	1.22031	2.04566	1.00533	0.154045	0	0.490237
NM_001005417	-	-	NM_001005417	B4GALT2	-	chr1:43979201-43991171	-	-	18.4128	16.0132	19.1432	0.654332	0.74808	10.265	0.170537	29.6735	0.0175334	9.01628	23.1429	30.9644	0.0535621	6.25643	0.327501	23.0393
NM_001005463	-	-	NM_001005463	EBF3	-	chr10:129835231-129963827	-	-	0.00720891	0	0.00645417	0.0276576	0.0303776	0	0.006403	0	0.0427844	0	0.00701231	0	0.0221597	0.0399225	0.0287388	0.0915416
NM_001005464	-	-	NM_001005464	HIST2H3A	-	chr1:149852618-149853125	-	-	0	0	0	0	0	0	0	0.104142	0	0	0	0	0	0	0	0
NM_001005465	-	-	NM_001005465	OR10G3	-	chr14:21569802-21570744	-	-	0	0	0	0	0	0	0	0	0	0	0	0	0	0	0	0
NM_001005466	-	-	NM_001005466	OR10G2	-	chr14:21633835-21634940	-	-	0	0	0	0	0	0	0	0	0	0	0	0	0	0	0	0
NM_001005467	-	-	NM_001005467	OR8B3	-	chr11:124396409-124397351	-	-	0	0	0	0	0	0	0	0	0	0	0	0	0	0	0	0
NM_001005468	-	-	NM_001005468	OR8B2	-	chr11:124382401-124383343	-	-	0	0	0	0	0	0	0	0	0	0	0	0	0	0	0	0
NM_001005469	-	-	NM_001005469	OR5B3	-	chr11:58402464-58403409	-	-	0	0	0	0	0	0	0	0	0	0	0	0	0	0	0	0
NM_001005470	-	-	NM_001005470	OR4B1	-	chr11:48216809-48217739	-	-	0	0	0	0	0	0	0	0	0	0	0	0	0	0	0	0
NM_001005471	-	-	NM_001005471	OR2T6	-	chr1:248387608-248388535	-	-	0	0	0	0	0	0	0	0	0	0	0	0	0	0	0	0
NM_001005473	-	-	NM_001005473	PLCXD3	-	chr5:41306945-41510628	-	-	0	0	0	0	0	0	0	0	0	0.00343836	0	0	0.00411348	0	0	0
NM_001005474	-	-	NM_001005474	NFKBIZ	-	chr3:101779184-101861025	-	-	1.40405	0.242648	0.1212	0.331033	0.90128	0.267807	0.348482	0.217547	1.30125	0.203649	0.281103	0	0.113945	0.540051	0.0888381	0.746374
NM_001005476	-	-	NM_001005476	PKP4	-	chr2:158456879-158681428	-	-	8.1271	4.01015	2.62432	3.48979	8.17975	5.76055	2.49629	3.44806	9.54251	3.32562	2.42158	4.49944	6.39282	5.2925	5.61995	2.68072
NM_001005479	-	-	NM_001005479	OR5H6	-	chr3:98264284-98265262	-	-	0	0	0	0	0	0	0	0	0	0	0	0	0	0	0	0
NM_001005480	-	-	NM_001005480	OR2A2	-	chr7:144109582-144110539	-	-	0	0	0	0	0	0	0	0	0	0	0	0	0	0	0	0
NM_001005482	-	-	NM_001005482	OR5H2	-	chr3:98282887-98283832	-	-	0	0	0	0	0	0	0	0	0	0	0	0	0	0	0	0
NM_001005483	-	-	NM_001005483	OR4K5	-	chr14:19920606-19921578	-	-	0	0	0	0	0	0	0	0	0	0	0	0	0	0	0	0
NM_001005484	-	-	NM_001005484	OR4F5	-	chr1:69090-70008	-	-	0	0	0	0	0	0	0	0	0	0	0	0	0	0	0	0
NM_001005486	-	-	NM_001005486	OR4K15	-	chr14:19975518-19976565	-	-	0	0	0	0	0	0	0	0	0	0	0	0	0	0	0	0
NM_001005487	-	-	NM_001005487	OR13G1	-	chr1:247672117-247673041	-	-	0	0	0	0	0	0	0	0	0	0	0	0	0	0	0	0
NM_001005489	-	-	NM_001005489	OR5B17	-	chr11:58358124-58359069	-	-	0	0	0	0	0	0	0	0	0	0	0	0	0	0	0	0
NM_001005490	-	-	NM_001005490	OR6C74	-	chr12:55247287-55248226	-	-	0	0	0	0	0	0	0	0	0	0	0	0	0	0	0	0
NM_001005491	-	-	NM_001005491	OR10AG1	-	chr11:55967557-55968463	-	-	0	0	0	0	0	0	0	0	0	0	0	0	0	0	0	0
NM_001005492	-	-	NM_001005492	OR5J2	-	chr11:56176617-56177556	-	-	0	0	0	0	0	0	0	0	0	0	0	0	0	0	0	0
NM_001005493	-	-	NM_001005493	OR6C6	-	chr12:55294287-55295232	-	-	0	0	0	0	0	0	0	0	0	0	0	0	0	0	0	0
NM_001005494	-	-	NM_001005494	OR6C4	-	chr12:55551226-55552156	-	-	0	0	0	0	0	0	0	0	0	0	0	0	0	0	0	0
NM_001005495	-	-	NM_001005495	OR2T3	-	chr1:248473350-248474307	-	-	0	0	0	0	0	0	0	0	0	0	0	0	0	0	0	0
NM_001005496	-	-	NM_001005496	OR5D16	-	chr11:55838751-55839738	-	-	0	0	0	0	0	0	0	0	0	0	0	0	0	0	0	0
NM_001005497	-	-	NM_001005497	OR6C75	-	chr12:55365110-55366049	-	-	0	0	0	0	0	0	0	0	0	0	0	0	0	0	0	0
NM_001005498	-	-	NM_001005498	RHBDF2	-	chr17:76470892-76501427	-	-	2.80642	5.01269	0.000109094	0.152893	3.60147	6.00782	0.338165	0.249889	4.00632	5.44514	0.319449	0.135755	2.96499	5.32034	3.3003	4.52025
NM_001005499	-	-	NM_001005499	OR6C70	-	chr12:55469199-55470138	-	-	0	0	0	0	0	0	0	0	0	0	0	0	0	0	0	0
NM_001005500	-	-	NM_001005500	OR4M1	-	chr14:19780322-19781264	-	-	0	0	0	0	0	0	0	0	0	0	0	0	0	0	0	0
NM_001005501	-	-	NM_001005501	OR4K2	-	chr14:19876267-19877212	-	-	0	0	0	0	0	0	0	0	0	0	0	0	0	0	0	0
NM_001005502	-	-	NM_001005502	CPM	-	chr12:68851175-68963240	-	-	0.000148673	0.242702	0.674953	0.19826	0.0635947	0.000234873	4.19e-05	2.96137e-05	8.54262e-05	0.107355	0.148477	0.184008	0.384699	0.109578	7.92087e-05	0.000105499
NM_001005503	-	-	NM_001005503	OR11G2	-	chr14:20197335-20198373	-	-	0	0	0	0	0	0	0	0	0	0	0	0	0	0	0	0
NM_001005504	-	-	NM_001005504	OR4F21	-	chr8:166085-167024	-	-	0	0	0.037806	0.0404122	0	0	0	0	0	0	0	0	0	0	0	0
NM_001005505	-	-	NM_001005505	CACNA2D2	-	chr3:50347487-50504244	-	-	0	0.173113	0.00184547	0	0.307036	0.0528685	0.458722	0	0.196929	0.252168	0.000313025	0.000416788	0.18432	0	0	0
NM_001005512	-	-	NM_001005512	OR4A47	-	chr11:48488792-48489722	-	-	0	0	0	0	0	0	0	0	0	0	0	0	0	0	0	0
NM_001005513	-	-	NM_001005513	OR4C45	-	chr11:50032873-50033794	-	-	0	0	0	0	0	0	0	0	0	0	0	0	0	0	0	0
NM_001005514	-	-	NM_001005514	OR5H14	-	chr3:98149385-98150318	-	-	0	0	0	0	0	0	0	0	0	0	0	0	0	0	0	0
NM_001005515	-	-	NM_001005515	OR5H15	-	chr3:98168699-98169641	-	-	0	0	0	0	0	0	0	0	0	0	0	0	0	0	0	0
NM_001005516	-	-	NM_001005516	OR5K3	-	chr3:98390665-98391631	-	-	0	0	0	0	0	0	0	0	0	0	0	0	0	0	0	0
NM_001005517	-	-	NM_001005517	OR5K4	-	chr3:98353853-98354819	-	-	0	0	0	0	0	0	0	0	0	0	0	0	0	0	0	0
NM_001005518	-	-	NM_001005518	OR6C65	-	chr12:55400528-55401467	-	-	0	0	0	0	0	0	0	0	0	0	0	0	0	0	0	0
NM_001005519	-	-	NM_001005519	OR6C68	-	chr12:55492377-55493316	-	-	0	0	0	0	0	0	0	0	0	0	0	0	0	0	0	0
NM_001005522	-	-	NM_001005522	OR2T8	-	chr1:247921017-247921956	-	-	0	0	0	0	0	0	0	0	0	0	0	0	0.0436089	0	0	0
NM_001005526	-	-	NM_001005526	SF3B1	-	chr2:197391973-197435093	-	-	0.513121	0	0.173906	0.470166	0	0	0	0.250779	0.475111	0.537487	0	0	0.869532	0	0	0
NM_001005527	-	-	NM_001005527	FAM19A4	-	chr3:68731763-68932610	-	-	0	0	0	0	0	0	0	0	0	0	0	0	0	0	0	0
NM_001005566	-	-	NM_001005566	OR5B2	-	chr11:58422264-58423313	-	-	0	0	0	0	0	0	0	0	0	0	0	0	0	0	0	0
NM_001005567	-	-	NM_001005567	OR51B5	-	chr11:5340882-5505652	-	-	0	0	0	0	0	0	4.17159e-07	0	0	0	0	0	0	0	0	0
NM_001005609	-	-	NM_001005609	EDA	-	chrX:69616066-70039471	-	-	0.73096	1.04799	0.0125494	0.0688072	0.928694	0.00627383	0.0132624	0.0119562	0.00648253	0.000535406	0.0131982	0.0122202	0.697707	0.414238	0.0193945	0.00257481
NM_001005610	-	-	NM_001005610	EDA	-	chrX:69616066-70039471	-	-	0.25012	3.48933	0.0488781	0	0	1.3582	0.0525177	0.00217526	0	1.86959	0	0	0.273796	0.214989	0.251812	0
NM_001005612	-	-	NM_001005612	EDA	-	chrX:69616066-70039471	-	-	0	0.383538	0.0740528	4.5524e-06	0	0	0.0936297	0.0416504	0.853857	0	0.0938509	0.0376443	0	0	1.05567	0.259351
NM_001005613	-	-	NM_001005613	EDA	-	chrX:69616066-70039471	-	-	0	0	0	0	0	0	0	0	0	0	0	0	0	0	0	0
NM_001005619	-	-	NM_001005619	ITGB4	-	chr17:75721435-75757818	-	-	16.2892	4.87798	0.360941	0.293373	20.9835	7.46351	0.518547	0.469874	20.9594	8.7166	0.343602	0.400751	4.62596	4.73737	7.86334	0.452917
NM_001005731	-	-	NM_001005731	ITGB4	-	chr17:75721435-75757818	-	-	75.356	31.6623	0.323862	0	86.3862	32.7356	0.00109501	0.000248606	91.7452	38.8223	6.17307e-05	0.000104699	44.762	22.6583	44.3857	4.27035
NM_001005735	-	-	NM_001005735	CHEK2	-	chr22:28687742-28741834	-	-	0.262819	0.102836	0.0830769	0	0.167096	0.14188	0	0	0.290715	0.208787	0	0	0.581912	0	0.137834	0
NM_001005738	-	-	NM_001005738	FPR2	-	chr19:51761199-51770526	-	-	0	0.020849	0	0	0.0149953	0	0	0	0.0634897	0.0304045	0	0	0.0183034	0	0	0
NM_001005739	-	-	NM_001005739	VPS54	-	chr2:63892532-64019080	-	-	4.71674	3.09957	3.93871	3.75394	5.18963	3.32646	3.7895	2.6823	5.93166	2.87185	3.19185	4.05722	5.4227	5.25504	5.03019	3.66221
NM_001005741	-	-	NM_001005741	GBA	-	chr1:155234447-155244862	-	-	0.541755	0.811058	0.311693	0.584529	0.689892	0.454867	0.650881	0.830913	0.000233046	0.507379	0.0950903	1.32586	0.626183	0.743607	0.413867	0.31975
NM_001005742	-	-	NM_001005742	GBA	-	chr1:155234447-155244862	-	-	0	0	0	0.00681549	0	1.75128e-05	0.0687215	0	0.35785	1.64227e-05	0	0	0.00020867	0	0	0.160164
NM_001005743	-	-	NM_001005743	NUMB	-	chr14:73275209-73458580	-	-	0.0754341	0	0.0718647	0.0226512	0.0590299	0.0544406	0.00847675	0	0.239784	0	0.0131589	0.0110646	0.022803	0.0418421	0.0606609	0.0689099
NM_001005744	-	-	NM_001005744	NUMB	-	chr14:73275209-73458580	-	-	6.27188	2.05264	1.87788	1.65846	4.95043	4.90343	1.39739	1.08995	6.14165	2.44566	2.08514	1.68627	5.51314	7.10194	2.8859	6.42158
NM_001005745	-	-	NM_001005745	NUMB	-	chr14:73275209-73458580	-	-	12.5382	14.5825	9.99627	10.5597	12.9419	12.3812	10.4704	11.4684	11.5462	13.9087	11.1932	11.1814	13.1688	9.76322	14.1555	5.57256
NM_001005746	-	-	NM_001005746	CACNB4	-	chr2:151832770-152099079	-	-	0.0617386	0.0495543	0.0030087	0	1.70772e-06	0.0900494	0	0	0.000110184	0.000105276	0.0486379	0.0939712	0.0832836	6.87523e-06	0.000102838	0.000110026
NM_001005747	-	-	NM_001005747	CACNB4	-	chr2:151832770-152099079	-	-	6.74497e-07	0	0.424145	0.289335	0.0519229	0	0.209916	0.281237	0	0.0954293	0.356313	0.200781	0	0.0482721	0	0
NM_001005751	-	-	NM_001005751	FAM21A	-	chr10:50067887-50133509	-	-	3.49139	7.70585	2.08296	3.06651	5.22331	2.78833	0.743724	0.879677	3.54879	1.9857	1.14111	2.07503	2.53223	5.74668	3.94454	7.66642
NM_001005752	-	-	NM_001005752	GJB3	-	chr1:34781188-34786366	-	-	0.088513	0.0459091	1.04446e-05	0.112879	0.0282122	0.0216349	0.0637564	0.0706922	0.000113626	0.100325	0.0299951	0.122216	0.165797	0.197185	0.710373	0.0120251
NM_001005753	-	-	NM_001005753	CHMP3	-	chr2:86503429-86778041	-	-	2.16509	1.59517	3.52446	2.9925	2.49888	2.12025	3.08035	5.56155	2.76339	1.95659	3.50579	3.29123	2.30485	2.65292	1.66414	1.92424
NM_001005781	-	-	NM_001005781	SUMO1	-	chr2:202206179-202238599	-	-	0	1.75562	0.355811	0.288129	0.706801	0.873996	0.981318	0.595762	0.102749	1.89898	1.19046	0.288007	0.878626	0	0.395431	0.345137
NM_001005782	-	-	NM_001005782	SUMO1	-	chr2:202206179-202238599	-	-	0.269829	3.49453	3.2067	0.582465	1.24836	1.37729	1.78959	3.68696	1.66363	2.16069	0	3.01476	0.53876	0.937892	1.44106	1.8063
NM_001005783	-	-	NM_001005783	HAO2	-	chr1:119368775-119394130	-	-	0	0.0478006	0.0549029	0	7.62132e-06	0	0.0181329	0	6.90411e-06	0.0174076	5.76941e-06	8.41394e-06	8.22449e-06	9.12446e-06	0	0
NM_001005785	-	-	NM_001005785	DAZ2	-	chrY:23219433-23291356	-	-	0	0	0	0	0	0	0	0	0	0	0	0	0	0	0	0
NM_001005786	-	-	NM_001005786	DAZ2	-	chrY:23219433-23291356	-	-	0	0	0	0	0	0	0	0	0	0	0	0	0	0	0	0
NM_001005849	-	-	NM_001005849	SUMO2	-	chr17:75167729-75183003	-	-	0	0	0	0.321889	0	0	0	0	0	0	0	0	0	0	0	0
NM_001005850	-	-	NM_001005850	ZNF835	-	chr19:56662651-56671755	-	-	0.603647	0.956716	4.11283	3.29226	0.538556	1.28117	4.49888	4.22938	0.42129	1.28385	3.45853	3.62725	1.12939	0.748053	1.11832	0.233952
NM_001005851	-	-	NM_001005851	ZNF780B	-	chr19:40028259-40056208	-	-	0.955304	0.675494	2.00803	2.15514	0.956033	0.73603	2.1104	1.51511	0.96865	0.777731	2.24253	2.00495	1.04741	0.764187	0.736134	0.302739
NM_001005853	-	-	NM_001005853	OR6B2	-	chr2:240029490-240030429	-	-	0	0	0	0	0	0	0	0	0	0	0	0	0	0	0	0
NM_001005855	-	-	NM_001005855	ATP8B2	-	chr1:154325559-154351304	-	-	2.55914	5.56892	1.45995	1.34194	2.85978	5.18235	1.02611	0.692405	1.95878	4.42453	1.06056	0.950718	4.49266	3.17135	5.21211	2.21561
NM_001005861	-	-	NM_001005861	RYK	-	chr3:134157133-134250744	-	-	3.55937	1.58021	2.1234	2.2822	3.66811	3.81317	0.843912	2.29578	1.99004	2.32306	2.04249	2.34719	3.28099	9.64994	4.5599	8.41886
NM_001005862	-	-	NM_001005862	ERBB2	-	chr17:39688083-39728662	-	-	2.82771	4.0721	6.32807	6.1006	3.42582	4.97688	6.55422	5.02915	0.316774	5.06385	6.88031	7.30643	2.93192	0.771698	2.09248	0
NM_001005909	-	-	NM_001005909	IP6K2	-	chr3:48688002-48717278	-	-	13.4085	16.6179	11.1962	11.4095	15.4949	16.8829	15.989	9.22032	15.6694	19.6441	13.0836	11.037	10.5955	5.9273	3.51685	6.96528
NM_001005910	-	-	NM_001005910	IP6K2	-	chr3:48688002-48717278	-	-	2.804	2.74283	6.64134	10.1264	7.64622	4.33406	0.808037	6.77356	4.10031	7.03849	5.55616	6.84347	12.9635	9.69221	8.02708	12.8347
NM_001005911	-	-	NM_001005911	IP6K2	-	chr3:48688002-48717278	-	-	3.00302	10.7716	5.69028	8.62816	0.146412	7.11507	0.0978722	9.00959	3.79273	6.87933	7.17309	9.78063	2.64034	2.62825	7.53128	5.16536
NM_001005914	-	-	NM_001005914	SEMA3B	-	chr3:50267557-50277171	-	-	24.1232	20.4265	2.42209	1.43011	27.3585	17.8797	4.33183	2.32322	29.0779	24.813	2.30244	1.95346	20.5651	22.768	17.47	17.3624
NM_001005915	-	-	NM_001005915	ERBB3	-	chr12:56080024-56103507	-	-	0	0	0.154632	0.444915	0.0574472	0.14549	0.504368	0.608396	0.102509	0	0.250436	0.713874	0	0.292082	0.067018	0.155711
NM_001005918	-	-	NM_001005918	ATP7B	-	chr13:51932670-52011494	-	-	0.776269	0.000146775	0.306874	0.241086	0.323515	0	0.165471	0.0935372	0.529156	0.423939	0.393271	0.497446	0.31496	4.31698e-05	0.353939	0.0162125
NM_001005920	-	-	NM_001005920	JMJD8	-	chr16:680110-684439	-	-	30.9204	11.7364	27.64	27.3328	28.5789	14.5989	29.2236	30.5047	32.7513	13.281	27.5507	29.7136	29.3293	36.5879	31.2095	55.8768
NM_001005922	-	-	NM_001005922	KRTAP5-1	-	chr11:1572740-1599184	-	-	0	0	0	0	0	0	0	0	0	0	0	0	0	0	0	0
NM_001006	-	-	NM_001006	RPS3A	-	chr4:151099572-151104652	-	-	603.92	806.349	431.873	454.856	647.759	674.918	515.228	615.492	531.966	884.825	485.429	554.129	819.451	576.83	559.896	734.373
NM_001006109	-	-	NM_001006109	HMCES	-	chr3:129278840-129305292	-	-	2.54985	7.00366	3.04658	1.72188	2.67365	5.96764	3.13224	3.34884	2.17352	5.54301	2.56515	3.31143	2.43613	3.61014	2.38972	4.85628
NM_001006114	-	-	NM_001006114	YBEY	-	chr21:46286329-46297751	-	-	0.00192112	0.464882	0.422653	0.34856	0.00129436	0.00118756	0.276489	0.39806	0.470563	0.00285422	0.291741	0.383004	0.14317	0.412764	0.000846681	0.277326
NM_001006115	-	-	NM_001006115	IP6K1	-	chr3:49724294-49786540	-	-	4.03722	3.09745	10.7613	10.9339	2.87736	3.33583	11.6009	8.84854	2.91358	3.58648	10.1867	8.89854	6.43323	7.2731	6.97093	7.02708
NM_001006117	-	-	NM_001006117	RBMY1J	-	chrY:22168541-22182942	-	-	0	0	0	0	0	0	0	0	0	0	0	0	0	0	0	0
NM_001006118	-	-	NM_001006118	RBMY1E	-	chrY:21880075-21894526	-	-	0	0	0	0	0	0	0	0	0	0	0	0	0	0	0	0
NM_001006120	-	-	NM_001006120	RBMY1D	-	chrY:21511337-21525786	-	-	0	0	0	0	0	0	0	0	0	0	0	0	0	0	0	0
NM_001006121	-	-	NM_001006121	RBMY1B	-	chrY:21511337-21525786	-	-	0	0	0	0	0	0	0	0	0	0	0	0	0	0	0	0
NM_001006600	-	-	NM_001006600	ERBB2IP	-	chr5:65926553-66081023	-	-	11.0392	13.6775	14.9866	15.908	9.61746	12.9985	11.9064	13.7938	9.75695	14.2864	15.8531	15.0406	8.71353	8.39729	8.26797	5.39654
NM_001006605	-	-	NM_001006605	FAM69A	-	chr1:92832036-92961522	-	-	13.5487	6.97662	2.45419	2.44768	9.43547	6.68332	2.10063	2.47481	8.97266	4.98392	2.46536	3.08432	3.91882	8.06721	4.6442	4.31708
NM_001006607	-	-	NM_001006607	LRRC37A2	-	chr17:46508680-46579722	-	-	0.0793233	0.0965935	0.158323	0.237071	0.10541	0.0708255	0.200489	0.234216	0.101405	0.112231	0.21045	0.220042	0.103127	0.0439299	0.0283732	0.0688687
NM_001006610	-	-	NM_001006610	SIAH1	-	chr16:48355684-48385318	-	-	0.548747	0.747237	0.259974	0.22759	0.0469296	0.0556648	0.143536	0.113404	0.135357	0.598155	0.208692	0.0575852	0.223077	0.0624331	0.292246	0.242707
NM_001006612	-	-	NM_001006612	WBP5	-	chrX:103356451-103358469	-	-	3.18936	4.67129	2.66614	4.78429	4.60238	2.5549	1.55124	1.44515	1.54451	1.51243	4.89762	3.91215	1.69501	8.24916	3.43041	4.54293
NM_001006613	-	-	NM_001006613	WBP5	-	chrX:103356451-103358469	-	-	16.0295	18.4803	10.7704	13.6002	21.1972	13.8856	13.4651	13.921	22.7935	17.6784	11.0738	13.3307	18.8956	34.9125	23.903	53.277
NM_001006614	-	-	NM_001006614	WBP5	-	chrX:103356451-103358469	-	-	0	0	0	0	0	0	0.103099	0.376539	0.708168	0	0	0	0.230557	0	0	0.474356
NM_001006616	-	-	NM_001006616	TSPAN17	-	chr5:176647386-176659058	-	-	3.73174	0.000205603	1.42641	3.20852	1.63752	0.354541	4.2687	2.7828	3.60959	9.75952e-05	2.25905	1.13417	1.85734	3.22678	2.01365	3.66173
NM_001006617	-	-	NM_001006617	MAPKAP1	-	chr9:125437393-125707234	-	-	19.7914	0.626923	12.9492	13.4633	19.2384	6.16546	13.4452	17.5686	20.0548	5.13052	12.3456	18.3853	12.3072	14.7161	12.9212	13.6659
NM_001006618	-	-	NM_001006618	MAPKAP1	-	chr9:125437393-125707234	-	-	2.34846	5.39515	7.39027	5.44345	1.25454	3.17684	5.73511	4.53173	0.821476	1.92878	9.71948	8.98084	4.04843	3.68468	1.14235	3.41339
NM_001006619	-	-	NM_001006619	MAPKAP1	-	chr9:125437393-125707234	-	-	1.06481	0.205603	0.651913	1.06666	0.512167	0.294193	0.891587	1.41693	0.281432	0	0	0.584338	0.224225	0	0.812376	0.356391
NM_001006620	-	-	NM_001006620	MAPKAP1	-	chr9:125437393-125707234	-	-	3.91445	3.95987	3.91787	4.88182	3.67706	1.46515	3.78636	3.33376	4.55244	1.10408	4.27748	4.19302	6.07978	6.47799	7.11362	7.61181
NM_001006621	-	-	NM_001006621	MAPKAP1	-	chr9:125437393-125707234	-	-	1.18111	1.25084	5.26026	4.34543	2.72632	1.83341	4.32112	4.89854	4.15378	2.52807	4.44073	3.20549	1.15437	3.13198	0.00062635	0
NM_001006622	-	-	NM_001006622	WDR33	-	chr2:127704233-127811187	-	-	1.74715	5.06443	4.45204	4.52901	1.76339	2.21624	4.2318	2.86604	1.85368	3.95699	4.00915	4.38974	3.61978	4.58588	4.10648	6.41202
NM_001006623	-	-	NM_001006623	WDR33	-	chr2:127704233-127811187	-	-	0.379411	0.680695	0.48021	0.54684	0.2452	0.405907	0.635106	0.527583	0.416227	0.513422	0.58717	0.440138	0.295674	0.266321	0.449336	0.430889
NM_001006624	-	-	NM_001006624	PDPN	-	chr1:13583756-13617957	-	-	0	0	0.0392627	0	0.0274418	0	0.0328162	0.0430517	0.301957	0	0	0	0	0	0.038046	0
NM_001006625	-	-	NM_001006625	PDPN	-	chr1:13583756-13617957	-	-	0	0	0.0311503	0	0.0255936	0	0.0271899	0.0276228	0.0104538	0	0	0	0	0	0.0357482	0
NM_001006626	-	-	NM_001006626	CHRM2	-	chr7:136868651-137164341	-	-	0	0	0	0	0	0	0	0	0	0	0	0	0	0	0	0
NM_001006627	-	-	NM_001006627	CHRM2	-	chr7:136868651-137164341	-	-	0	0	0	0	0	0	0	0	5.20515e-05	0	0	0	0.0248397	0	0	0
NM_001006628	-	-	NM_001006628	CHRM2	-	chr7:136868651-137164341	-	-	0.0971281	0	0	0	5.35533e-05	0	0	0	0	0	0	0	0	0.177809	4.60624e-05	5.03825e-05
NM_001006629	-	-	NM_001006629	CHRM2	-	chr7:136868651-137164341	-	-	0	0	0	0	0.164421	0	0	0	0	0.0474657	0	0	0	0	0.018454	0.0195677
NM_001006630	-	-	NM_001006630	CHRM2	-	chr7:136868651-137164341	-	-	0.0904032	0	0	0	0	0	0	0	0.181939	0	0	0	0.000131577	0	0	0
NM_001006631	-	-	NM_001006631	CHRM2	-	chr7:136868651-137164341	-	-	0.00207628	0	0	0	6.8719e-06	0	0	0	0	0	0	0	0	0.00214731	9.988e-06	1.09966e-05
NM_001006632	-	-	NM_001006632	CHRM2	-	chr7:136868651-137164341	-	-	0	0	0	0	8.47141e-05	0	0	0	0	0.00016948	0	0	0	0	6.48306e-05	7.08019e-05
NM_001006634	-	-	NM_001006634	ARHGAP17	-	chr16:24919383-25015378	-	-	18.4355	12.0647	6.20798	8.59556	17.5884	14.9909	5.04548	6.12829	18.1492	12.4418	4.53287	4.89842	15.1612	12.6504	15.8299	16.7369
NM_001006636	-	-	NM_001006636	GTDC1	-	chr2:143937066-144332534	-	-	6.78598	3.64189	4.08125	1.85835	5.77347	2.41475	4.26818	3.3439	5.08727	5.00965	6.03438	3.69456	4.65212	2.46063	2.5469	2.19118
NM_001006638	-	-	NM_001006638	RAB37	-	chr17:74671116-74747335	-	-	5.60114e-05	5.77498e-05	5.66279e-05	5.64063e-05	0	2.62983e-05	5.57279e-05	5.79714e-05	5.63795e-05	6.07469e-06	5.80333e-05	5.72936e-05	0	5.73757e-05	0	0
NM_001006639	-	-	NM_001006639	TCEAL1	-	chrX:103628719-103630948	-	-	4.35334	8.07912	12.9059	9.40411	9.55082	7.93593	10.9271	13.5595	8.10116	9.99827	13.3522	12.448	9.16254	6.8496	8.6415	10.8721
NM_001006640	-	-	NM_001006640	TCEAL1	-	chrX:103628719-103630948	-	-	2.58775	1.53246	1.15306	2.61404	2.19187	1.05663	2.34139	2.19573	2.65672	1.45286	2.55149	1.20747	9.53605	7.66738	4.92564	9.94775
NM_001006641	-	-	NM_001006641	SLC25A25	-	chr9:128068199-128109258	-	-	8.75936	16.3613	11.1034	10.5139	7.65242	9.29659	11.9894	8.72942	7.95514	13.3546	12.3096	9.18964	8.23217	6.4636	9.07722	8.85033
NM_001006642	-	-	NM_001006642	SLC25A25	-	chr9:128068199-128109258	-	-	0.791284	0.973827	5.73065	13.5423	1.26406	1.11223	4.12728	13.9417	0.604185	0.859005	6.37135	11.7198	1.39373	1.16629	2.03873	0.884907
NM_001006655	-	-	NM_001006655	FAM149A	-	chr4:186144840-186172663	-	-	1.06764	1.61527	0.982742	1.35284	1.39195	0.892182	1.505	1.70837	1.35431	1.21509	0.703737	1.52458	2.03904	1.09782	1.84425	1.85084
NM_001006656	-	-	NM_001006656	ZNF473	-	chr19:50025805-50048774	-	-	0.107347	0.783591	3.52237	3.26077	1.18363	0.142405	2.62093	2.4886	2.02556	1.45417	2.68351	2.77735	8.72823e-05	0.691121	1.62822	1.38929
NM_001006657	-	-	NM_001006657	WDR35	-	chr2:19910265-19990123	-	-	6.98531e-05	8.21208e-05	0.146644	0.179621	9.30835e-05	6.70407e-05	0.000135406	6.01114e-05	9.43569e-05	0.000321129	0.157538	0.430457	0.00020101	0.000138479	7.68292e-05	0.00050779
NM_001006658	-	-	NM_001006658	CR2	-	chr1:207454299-207489895	-	-	3.75642e-05	0	0	0	0	3.7736e-05	0	0	0	0.013082	0	0	0	0	0	0
NM_001006665	-	-	NM_001006665	RPS6KA1	-	chr1:26529757-26575029	-	-	5.92341	2.66282	0	0.000120124	6.00192	4.19459	0.119995	2.82783e-05	4.37147	2.87799	3.08616e-05	3.95501e-05	4.63683	3.92064	5.66159	4.24672
NM_001006666	-	-	NM_001006666	APOBEC3F	-	chr22:39040667-39055970	-	-	3.23703	1.09444	0.381319	0.584475	1.86486	0.902406	0.395647	0.905231	2.7061	1.09297	1.1163	0.381525	2.49524	3.59792	3.26998	3.55189
NM_001006681	-	-	NM_001006681	SPIN2B	-	chrX:57119681-57121556	-	-	0.00076508	5.78159e-05	0	0.525867	0.449943	0.000108707	0.852669	0.00293884	0.000341539	0.000132778	0.780716	0.579218	1.12221	0.000362589	0	1.08112
NM_001006682	-	-	NM_001006682	SPIN2B	-	chrX:57119681-57121556	-	-	0.676436	0.470505	0.437421	0	1.28288	0.404234	0.609711	0	0.379184	0	0.411324	1.1819	0.478326	1.40752	1.01461	1.90878
NM_001006683	-	-	NM_001006683	SPIN2B	-	chrX:57119681-57121556	-	-	0.719876	0	1.11039	1.20827	0.0625275	0.218203	0.0399763	1.46037	0.753536	0.172968	0.140394	0.000118457	0.000118945	1.00364	0	0.000323638
NM_001006684	-	-	NM_001006684	TCEAL8	-	chrX:103252994-103255193	-	-	13.809	9.17474	9.30756	11.053	14.1369	8.10695	10.4221	16.3751	17.8681	10.6107	12.508	12.6786	11.0791	17.8266	13.393	14.0394
NM_001006932	-	-	NM_001006932	RPS6KA2	-	chr6:166409365-166862283	-	-	0.0986501	0	0.512303	0.371207	0.0851951	0	0.374392	0.10972	0.217242	0	0.119434	0.220785	0	0	0.140051	0
NM_001006933	-	-	NM_001006933	TCEAL3	-	chrX:103607905-103609927	-	-	13.0498	13.6222	4.66867	9.17596	11.4392	13.0084	5.91012	7.39782	13.5187	13.3112	6.82455	6.35262	13.7035	14.9737	10.8487	16.3615
NM_001006935	-	-	NM_001006935	TCEAL4	-	chrX:103576230-103587736	-	-	92.0514	56.2521	62.5556	68.8113	96.0713	63.3798	60.7238	68.3271	100.695	64.9874	65.2407	73.902	96.3683	105.714	91.8221	119.769
NM_001006937	-	-	NM_001006937	TCEAL4	-	chrX:103576230-103587736	-	-	16.068	11.3943	7.38673	9.86886	17.1584	13.7657	9.09084	11.2205	16.9122	13.0857	12.6042	10.6068	17.8199	18.9947	17.7498	23.1069
NM_001006938	-	-	NM_001006938	TCEAL6	-	chrX:102139960-102142416	-	-	0.392009	0.72833	1.36393	0.132702	0.524346	0.330493	1.14636	0.250376	0.32794	0.74636	1.26173	0.359683	0.213617	0.102538	0.215544	0.163036
NM_001006939	-	-	NM_001006939	LRRC18	-	chr10:48685472-48982956	-	-	0	0.151797	0.0193768	0	0.0364237	0.0238447	0.0191967	0	0.0256299	0.0184241	0	0	0.0889911	0.0480598	0.0288614	0.0305702
NM_001006941	-	-	NM_001006941	ALG3	-	chr3:184230528-184249525	-	-	0.544915	1.48692	0.784362	0.131217	0.41279	1.45181	0.92568	0.81399	0.566904	1.05529	0.516109	0.801127	0.950978	0.555067	0.749147	1.40954
NM_001006943	-	-	NM_001006943	EPHA8	-	chr1:22563510-22603594	-	-	0	0	0.0557867	0.0481276	0	0.0258083	0.0623068	0.0365627	0	1.54171e-05	0.0521443	0.0192248	0.028914	0	0	0
NM_001006944	-	-	NM_001006944	RPS6KA4	-	chr11:64359152-64372215	-	-	0.910667	0.000115767	0	0.767077	0	0.000110392	0.919673	0.584804	0	0.47749	1.2782	7.58913e-05	0.963043	0	0	0.345328
NM_001006945	-	-	NM_001006945	LRIF1	-	chr1:110947189-110963944	-	-	1.63427	3.28768	18.09	11.6642	2.09698	3.45021	18.5029	17.4513	1.31458	3.31286	15.0992	13.3951	1.20676	2.2534	0.926627	2.2545
NM_001006946	-	-	NM_001006946	SDC1	-	chr2:20200796-20225433	-	-	5.13353	10.6751	2.80855	1.46439	4.4703	7.57588	3.42513	1.93446	4.89943	4.61683	1.42644	1.94466	4.58422	5.82133	5.07065	7.46666
NM_001006947	-	-	NM_001006947	UHRF1BP1L	-	chr12:100037084-100142864	-	-	0.203143	4.05842	0.457245	0.0671762	0.378434	1.58159	0.544666	0.594482	0.223704	3.4772	0.1428	0.211308	1.03569	1.13693	0.950607	0.441978
NM_001007	-	-	NM_001007	RPS4X	-	chrX:72272602-72277291	-	-	2122.59	2439.64	557.022	572.482	2337.54	2517.98	548.805	725.347	1992.7	2647.39	573.794	642.196	2310.88	2080.89	2117.17	2939.93
NM_001007022	-	-	NM_001007022	ODF2L	-	chr1:86346823-86396342	-	-	1.95524	0.937359	0.000820361	0.000401325	1.80613	1.21413	0.0642482	0.232741	2.25107	1.3701	7.52948e-05	4.04153e-05	1.49515	0.859038	1.63151	1.52718
NM_001007023	-	-	NM_001007023	DIO2	-	chr14:80197524-80455467	-	-	0.000635592	0.309071	0	0	4.51161e-05	0.651585	8.2169e-05	0	0.295927	0.089041	0	9.78349e-05	0.14678	0.373902	0.000736644	0.261044
NM_001007024	-	-	NM_001007024	GOSR1	-	chr17:30477407-30526814	-	-	0.474496	0.839024	1.15512	1.0397	0	0	0.766813	0.804866	0.250511	0.921691	0.905874	1.20454	0.461184	0.638791	0.598412	0.524211
NM_001007025	-	-	NM_001007025	GOSR1	-	chr17:30477407-30526814	-	-	7.70521	18.6821	9.31747	6.10618	7.72234	15.8403	9.27781	8.61521	8.78984	17.3565	9.36744	8.70873	9.95642	6.5803	8.5463	8.71408
NM_001007026	-	-	NM_001007026	ATN1	-	chr12:6924462-6942321	-	-	0.430449	0	0	0	0	0	0	0	0	0	0.355407	2.02998	0.447383	0.434838	0	0
NM_001007027	-	-	NM_001007027	ALG8	-	chr11:78100941-78139653	-	-	0.72736	1.62327	2.46958	0.705128	1.09932	1.54148	1.54539	2.01174	1.66604	1.13055	0.589584	2.17734	0.452589	0.187164	1.26877	0.359222
NM_001007033	-	-	NM_001007033	CLEC6A	-	chr12:8455994-8478330	-	-	0	0	0	0	0	0	0	0	0	0	0	0	0	0	0	0
NM_001007067	-	-	NM_001007067	SDCBP	-	chr8:58553168-58582860	-	-	3.469	14.9898	4.55599	3.96816	6.87126	9.51997	4.17207	5.61598	6.03583	3.74461	8.64189	6.73124	6.76737	4.66634	6.64554	6.1162
NM_001007068	-	-	NM_001007068	SDCBP	-	chr8:58553168-58582860	-	-	0	0.566434	0	0.194405	0.152566	0	0.194849	0.215105	0	0	0	0	0.184524	0	0	0
NM_001007069	-	-	NM_001007069	SDCBP	-	chr8:58553168-58582860	-	-	22.6865	76.8677	32.4312	31.1364	28.7646	47.6888	28.4127	39.5055	29.5056	50.6458	37.8168	44.0217	23.6804	25.5512	30.759	20.7115
NM_001007070	-	-	NM_001007070	SDCBP	-	chr8:58553168-58582860	-	-	2.36923	0	2.26086	4.06775	1.09723	0	2.65448	2.48838	0	7.14637	0.00148935	0	0.0114833	0.539423	1.84585	0.00379024
NM_001007072	-	-	NM_001007072	ZSCAN2	-	chr15:84601017-84623716	-	-	0.419046	0.230515	0.611476	0.615981	1.07621	0.211141	0.328621	0.603326	1.5768	0	0.674536	0	0.695681	1.49014	0.730486	2.00885
NM_001007073	-	-	NM_001007073	RPL32	-	chr3:12834944-12841582	-	-	5.66328	10.8713	3.26593	4.50734	6.5193	11.0359	5.45958	4.46083	5.92727	10.8401	4.89188	4.06071	6.79269	3.95029	5.58607	7.61416
NM_001007074	-	-	NM_001007074	RPL32	-	chr3:12834944-12841582	-	-	0.566826	0.355701	0.214609	0.852102	0.713964	1.02943	0.437249	1.18635	0.298642	1.52351	0.365786	0.8967	0.792046	1.58892	0.890597	2.58698
NM_001007075	-	-	NM_001007075	KLHL5	-	chr4:39044830-39126233	-	-	2.65074	1.54835	2.5365	1.80748	3.26651	1.85627	1.80328	1.72509	2.89729	2.06497	2.23289	1.69185	1.55934	1.97219	1.65721	0.67396
NM_001007088	-	-	NM_001007088	ZNF182	-	chrX:47974850-48003995	-	-	1.0289	1.91117	1.51067	1.37938	0.643943	0.928473	0.896131	0.839287	0.000116317	1.6062	1.48378	0.616997	1.34642	0.744911	0.542156	0.574887
NM_001007089	-	-	NM_001007089	RESP18	-	chr2:219327408-219333177	-	-	0	0	0	0	0	0	0	0	0	0	0	0	0	0	0	0
NM_001007090	-	-	NM_001007090	C8orf48	-	chr8:13566842-13568288	-	-	1.11059	0.923678	1.50416	1.37293	1.14309	1.11527	1.77455	1.38857	1.14052	1.26078	1.03738	1.30969	1.90612	2.5525	1.25294	1.53588
NM_001007094	-	-	NM_001007094	ZNF37A	-	chr10:38094335-38123350	-	-	1.35663	1.65574	0.77232	0.345535	1.18142	1.26316	0.515661	0.872447	1.90632	1.50371	0.813093	0.778522	1.00427	1.47774	1.177	0.469367
NM_001007097	-	-	NM_001007097	NTRK2	-	chr9:84668457-85027070	-	-	27.654	16.6207	28.9186	38.5076	32.8811	28.3086	31.7167	35.9051	24.7874	46.3146	28.2647	31.2245	24.1235	14.4043	24.2341	2.86956
NM_001007098	-	-	NM_001007098	SCP2	-	chr1:52927228-53051617	-	-	0.0259531	0.0638811	0.319826	0.128752	0.196317	0.122109	0.432468	0.184247	0.0619179	0.2336	0.323441	0.333829	0.192	0.15018	0.0330984	0.0967256
NM_001007099	-	-	NM_001007099	SCP2	-	chr1:52927228-53051617	-	-	25.9741	21.6118	35.7769	39.2728	26.8545	19.0887	32.8139	42.1277	34.3166	21.3373	34.3903	45.2175	35.055	59.378	36.3168	86.1418
NM_001007100	-	-	NM_001007100	SCP2	-	chr1:52927228-53051617	-	-	0	0.752906	0.675232	0.443402	0	0.513701	0	0.742977	0	0	0.951257	0.650873	0	1.71236	0	2.3915
NM_001007101	-	-	NM_001007101	ZNF484	-	chr9:92845030-92878038	-	-	0.000384466	1.1856	0.465068	0.165989	0.35834	0.425387	0.525757	0	0.617551	0.526304	0	0.369261	0.713688	0.575675	0.334645	3.28998e-05
NM_001007102	-	-	NM_001007102	L3MBTL3	-	chr6:130018582-130141449	-	-	1.65853	0.907687	1.12737	0.499154	1.69042	2.24301	0.791436	0.435705	0.715473	0.613261	0.776067	0.504922	1.55861	0.380894	1.66756	1.60553
NM_001007122	-	-	NM_001007122	FSD2	-	chr15:82750563-82806070	-	-	3.9539e-05	0.000104678	0	0	4.25223e-05	3.53014e-05	0	4.18606e-05	4.428e-05	0	3.95607e-05	4.48237e-05	0	4.55584e-05	4.37562e-05	3.90107e-05
NM_001007125	-	-	NM_001007125	LKAAEAR1	-	chr20:64080117-64100643	-	-	0.420901	0	1.38516	2.24274	0.236069	0	1.3275	1.84648	0.442362	0	1.10408	1.96354	0.290807	0.418226	0.251633	0.530803
NM_001007139	-	-	NM_001007139	IGF2	-	chr11:2129111-2161209	-	-	0.0112065	0.273522	0	0	0.0110378	0	0	0	0.0112379	0.0110791	0	0	0.190181	0.257727	0	0.181972
NM_001007156	-	-	NM_001007156	NTRK3	-	chr15:87876756-88271066	-	-	13.1413	1.64731	19.2284	24.3451	19.1579	2.94638	18.7502	18.7375	19.7862	4.02289	18.0894	21.2632	5.82553	5.2484	7.84578	1.13436
NM_001007169	-	-	NM_001007169	ZNF483	-	chr9:111525158-111599855	-	-	0.247959	3.2396	0.905075	0.502226	0.586954	1.70869	1.33963	0.584439	0.0665548	2.92895	0.913587	0.990447	0.16554	0.15678	0.119546	0.0486449
NM_001007176	-	-	NM_001007176	C8orf22	-	chr8:49054335-49076083	-	-	0	1.16311e-05	0.310689	0.0291979	0.0728876	0	0.689448	0.0859057	0	0.702191	0.380133	0.331433	0.144881	0	0.222737	0
NM_001007188	-	-	NM_001007188	DEPDC5	-	chr22:31753950-31907034	-	-	0	0.0521617	0	0	0.0304866	0	0	0.0389846	0.0547446	0	0	0	0	0	0	0.0449054
NM_001007189	-	-	NM_001007189	IGIP	-	chr5:140125935-140128806	-	-	1.58499	3.25945	3.57407	3.1717	2.08498	2.84654	3.13925	2.65631	2.0294	3.92516	3.30926	2.97448	1.53242	1.12513	1.63859	0.837094
NM_001007214	-	-	NM_001007214	CACYBP	-	chr1:174999434-175012027	-	-	0.555198	0.250272	1.61217	2.33288	0.597519	0.209259	2.02233	2.2325	1.19577	0.414175	2.23093	2.18452	1.24178	1.74915	1.08541	2.52732
NM_001007225	-	-	NM_001007225	IGF2BP2	-	chr3:185643738-185825039	-	-	9.09004	5.15203	1.47793	3.78132	10.4459	10.4262	2.95893	3.18266	10.0766	8.34856	1.92756	2.9309	10.9275	7.69217	13.8909	5.87912
NM_001007226	-	-	NM_001007226	SPOP	-	chr17:49598883-49678163	-	-	0.860227	1.04026	2.34798	2.91592	1.56053	0.77988	2.13672	1.94379	0.00236064	0.393569	1.31759	1.1406	1.19319	2.12992	1.77637	3.11879
NM_001007227	-	-	NM_001007227	SPOP	-	chr17:49598883-49678163	-	-	1.35113	3.99472	4.33934	2.40729	1.67021	2.72997	4.10862	4.56238	1.10808	4.402	5.33871	4.34486	1.5516	2.12972	1.84977	4.0306
NM_001007228	-	-	NM_001007228	SPOP	-	chr17:49598883-49678163	-	-	11.9345	11.3114	10.4121	13.3297	12.7369	10.9839	12.186	9.54707	13.4553	11.8104	12.6353	12.2787	9.65884	11.7521	8.76949	11.5635
NM_001007229	-	-	NM_001007229	SPOP	-	chr17:49598883-49678163	-	-	2.65144	1.92482	2.09723	2.29525	1.7194	2.33174	2.32503	2.33676	1.95521	1.33905	2.42918	2.15314	2.85153	1.84041	2.73556	2.1096
NM_001007230	-	-	NM_001007230	SPOP	-	chr17:49598883-49678163	-	-	0.667739	1.67339	1.98663	1.16243	0.703649	1.66179	0.534285	1.5728	0.490385	0.693562	1.58556	1.55068	0	0.255831	0	0
NM_001007231	-	-	NM_001007231	ARHGAP25	-	chr2:68734780-68826825	-	-	0	0	0	0	0.127697	0.100447	0	0	0.508005	0.0342817	0	0	0.0775047	0.361495	7.37417e-06	0.000222975
NM_001007232	-	-	NM_001007232	CARD17	-	chr11:105092468-105101431	-	-	0	0	0	0	0	0	0	0	0	0	0	0	0	0	0	0
NM_001007233	-	-	NM_001007233	ERCC8	-	chr5:60873831-60945078	-	-	0.0575363	0.2601	0.403274	0.110163	0.114341	0.135272	0.162111	0.0573884	0.0673259	0	0.154217	0.126159	0.208177	0.335165	0.309331	0.0905553
NM_001007234	-	-	NM_001007234	ERCC8	-	chr5:60873831-60945078	-	-	0.0510149	0.515894	1.34105	2.17564	0.362359	2.227	1.39426	1.32148	1.18478	0.569889	2.44335	1.71951	1.71792	0.495158	1.59692	0.619943
NM_001007237	-	-	NM_001007237	IGSF3	-	chr1:116574397-116667755	-	-	9.59433	4.84736	18.1946	22.4134	11.215	5.20899	15.3066	19.5751	8.529	4.98206	19.2028	21.6119	7.72151	4.02157	8.72404	2.36347
NM_001007239	-	-	NM_001007239	METTL13	-	chr1:171781620-171797716	-	-	0.196104	0.253339	0	0.139561	0.176579	0.844184	0.155451	0.596029	0	0.496821	0.00950895	0.286757	0.324635	0	0.266097	0.0607436
NM_001007240	-	-	NM_001007240	GP2	-	chr16:20309573-20327620	-	-	0	0	0	0	0	0	0	0	0	0	0	0	0	0	0	0
NM_001007241	-	-	NM_001007241	GP2	-	chr16:20309573-20327620	-	-	0	0	0	0	0	0	0	0	0	0	0	0	0	0	0	0
NM_001007242	-	-	NM_001007242	GP2	-	chr16:20309573-20327620	-	-	0	0	0	0	0	0	0	0	0	0	0	0	0	0	0	0
NM_001007245	-	-	NM_001007245	IFRD1	-	chr7:112423143-112477203	-	-	0.341353	0	0.898495	0.149556	0.0962448	0	0.415943	0.877928	0.421965	0.131827	0.859608	0.793252	0.301765	0.0361818	0.0649478	0
NM_001007246	-	-	NM_001007246	BRWD1	-	chr21:39185477-39313786	-	-	4.08963	3.44554	7.38152	6.22574	4.04854	3.6074	5.7499	6.37791	3.62852	3.94563	6.14249	6.72359	6.18588	7.25705	4.96956	3.69052
NM_001007248	-	-	NM_001007248	ZNF599	-	chr19:34758073-34773229	-	-	1.49306	2.52003	2.68338	2.16312	1.39011	1.97244	2.91165	2.41165	1.18938	2.15874	2.22625	2.57131	1.41348	0.937413	1.20828	0.810601
NM_001007250	-	-	NM_001007250	SCP2	-	chr1:52927228-53051617	-	-	1.56435	0.144896	2.99423	1.62841	2.00081	0.901769	1.83473	1.97948	1.22015	0.5374	2.49404	1.68278	1.92425	2.37191	2.22602	2.65752
NM_001007253	-	-	NM_001007253	ERV3-1	-	chr7:64974451-65006746	-	-	3.94006	1.59101	5.5898	6.80123	4.04152	1.55831	6.23346	4.80063	4.06705	1.7667	6.459	5.73769	2.05201	2.64198	1.68371	1.32649
NM_001007255	-	-	NM_001007255	KLHDC9	-	chr1:161098360-161100348	-	-	0.259065	0	0.659309	0.78317	0.0191501	0.0357942	0.507648	0.270603	0	0.0711986	0.125274	0	0.104899	2.83437e-05	0.0652295	1.49077e-05
NM_001007257	-	-	NM_001007257	PRDM2	-	chr1:13700239-13825079	-	-	12.8102	13.6231	10.5245	11.1911	11.7513	11.7017	10.5119	9.98809	12.961	15.9923	11.355	11.013	9.32638	8.09179	10.5612	6.49503
NM_001007259	-	-	NM_001007259	SETD4	-	chr21:36034540-36060818	-	-	0.790759	0.405628	2.81765	2.42243	1.02354	0.000393497	3.12845	2.25309	0.400986	0.167332	2.90342	3.59757	1.95847	2.25819	2.89473	1.88536
NM_001007261	-	-	NM_001007261	SETD4	-	chr21:36034540-36060818	-	-	0	1.24128	2.37134	2.75561	0.0821247	0.939436	2.05996	1.59572	0.0767022	0.913853	2.4208	2.23594	0	0.379697	0.315048	0.42947
NM_001007267	-	-	NM_001007267	PLA2R1	-	chr2:159940748-160062615	-	-	2.11116	2.93796	0.0561271	0.0369376	2.85283	3.00609	2.48673e-06	0.0301516	3.07391	3.54947	0.172324	0.0315543	1.48532	2.85591	3.09313	2.78005
NM_001007269	-	-	NM_001007269	GEMIN7	-	chr19:45079259-45091524	-	-	2.85956	4.4682	3.47877	2.96705	2.34606	3.92389	4.01715	2.93404	3.82831	4.23256	3.16677	2.82383	4.99746	3.59371	4.22326	4.85203
NM_001007270	-	-	NM_001007270	GEMIN7	-	chr19:45079259-45091524	-	-	1.51192	1.34217	4.23629	3.24594	0.966598	1.37151	3.47645	3.59086	0.910925	1.46349	0	4.59453	1.309	1.39941	1.55378	2.10718
NM_001007271	-	-	NM_001007271	DUSP13	-	chr10:75094431-75109212	-	-	0.0346204	0	0.0240376	0	0	0	0	0	0	0.131486	0	0	0	0.308893	0	0.635541
NM_001007272	-	-	NM_001007272	DUSP13	-	chr10:75094431-75109212	-	-	9.019e-06	7.61076e-06	0	0	0.0617121	1.09139e-05	0	7.49877e-06	9.60114e-06	0	0	0	6.57124e-06	3.04647e-05	0	0.916896
NM_001007273	-	-	NM_001007273	DUSP13	-	chr10:75094431-75109212	-	-	0	0.075248	0.0391654	0	2.67292e-06	0	0	0.0686979	0	0	0	0	0	0.215729	0	0.239316
NM_001007278	-	-	NM_001007278	TRIM13	-	chr13:49982551-50528643	-	-	0	0	0	0.0386322	0.0410061	0.0763731	0	0	0	0.159066	0	0	0	0	0.0472203	0.148308
NM_001007464	-	-	NM_001007464	RWDD1	-	chr6:116571366-116593601	-	-	11.0424	10.3089	6.38666	5.64595	9.3015	9.26241	6.19686	6.222	12.5152	7.96563	5.03247	6.91056	17.4449	15.5565	14.1751	21.256
NM_001007466	-	-	NM_001007466	TULP4	-	chr6:158312659-158511824	-	-	0	0	0.0352503	0.05323	0.124608	0.080742	0.236824	0.018985	0.281664	1.76181e-05	0.160157	0.193856	0.0696587	0	0	0.324961
NM_001007467	-	-	NM_001007467	SFI1	-	chr22:31496138-31630824	-	-	1.25564	0.466958	0.526472	0.714875	2.62694	0.00139617	0.739194	0.177654	1.69587	0.000112895	0.180003	0.213868	1.35646	2.10156	0.998815	1.62536
NM_001007468	-	-	NM_001007468	SMARCB1	-	chr22:23786930-24005453	-	-	0.0808122	0.0713667	0.0728596	0	0.0684879	0.0442856	0.0174829	0.0400062	0.0716836	0	0.0392579	0.658192	0.1254	0	0	0.114538
NM_001007469	-	-	NM_001007469	HCST	-	chr19:35902479-35904271	-	-	6.94254e-05	1.16819	0.295921	0	0.996499	1.73312	0	0.0799755	0.000984537	0	0	0.449967	0.000369747	2.35442e-05	0	0.616963
NM_001007470	-	-	NM_001007470	TRPM3	-	chr9:70535048-71121598	-	-	0.105162	0	0.000122586	0	0.786979	0	0	0	0.00631131	0.115595	0.225548	0.00166677	0	0.445951	0	0.189881
NM_001007471	-	-	NM_001007471	TRPM3	-	chr9:70535048-71121598	-	-	0.0648373	0	0	0	0	0	0	0	0.075442	0	0.0358245	0	0	0.062521	0	0
NM_001007523	-	-	NM_001007523	F8A2	-	chrX:154835788-155022723	-	-	4.74186e-05	1.28808e-05	0.0411482	9.02823e-05	0	0.000436128	0.65606	0	3.20159e-05	0.0321319	2.80102e-05	5.22443e-05	0	0	0.000137049	0
NM_001007524	-	-	NM_001007524	F8A3	-	chrX:155382099-155383801	-	-	0	0	6.14242e-05	0	0.0284427	1.29348e-06	5.06489e-06	4.83345e-06	0.0638201	0	0.0662336	0	0	0	0.0452707	0
NM_001007525	-	-	NM_001007525	NWD1	-	chr19:16719975-16817963	-	-	0.042321	0.382448	0.248628	0.185331	0.367355	0.591881	0.376234	0.213521	2.61324e-05	0.475548	0.202886	0.208345	0.280387	0.0624417	0.434491	0.0229505
NM_001007527	-	-	NM_001007527	LMBRD2	-	chr5:36103311-36151913	-	-	2.21409	2.37122	6.21702	4.95834	2.45671	2.91108	4.65348	4.71712	2.1756	2.02023	5.67624	4.86115	2.71224	2.37617	2.59829	0.848458
NM_001007530	-	-	NM_001007530	CDRT15	-	chr17:14235855-14236833	-	-	0	0	0	0	0	0	0	0	0	0	0	0	0	0	0	0
NM_001007531	-	-	NM_001007531	NKAPL	-	chr6:28259296-28260958	-	-	0.0419548	0.073638	0	0	0	0.0231351	0	0	0.0745981	0	0.0409693	0.0217961	0	0	0.0279939	0.148273
NM_001007532	-	-	NM_001007532	STH	-	chr17:45843355-46028333	-	-	0	0	0	0	0	0	0	0	0	0	0	0	0	0	0	0
NM_001007533	-	-	NM_001007533	PPP1R27	-	chr17:81833491-81835050	-	-	0.0523608	1.22063	0.0470116	0.0502198	0	0.459622	0.0464378	0	0	0	0	0.0550823	0.380473	11.8389	0.564442	28.7716
NM_001007534	-	-	NM_001007534	C3orf56	-	chr3:127193130-127198184	-	-	0	0	0	0	0	0	0	0	0	0	0	0	0	0	0	0
NM_001007537	-	-	NM_001007537	C1QTNF9B	-	chr13:23730188-23897502	-	-	0	0.0713258	0.082083	0.0585337	0.0256899	0	0.0812472	0.162549	0	0	0.149408	0.0954725	0	0	0	0
NM_001007538	-	-	NM_001007538	SHISA2	-	chr13:26044596-26051060	-	-	5.8781	0.517467	0.0202853	0	3.86508	0.663053	0.0402332	0	3.62829	0.27088	0	0.0351704	1.70794	7.78492	1.53707	7.97858
NM_001007540	-	-	NM_001007540	CDHR4	-	chr3:49790733-49799835	-	-	0.0133302	0.0312254	0.0358175	0	0.0112314	0.0588787	0.0355127	0	0	0.102428	0.0259781	0	0.0136827	0.0295707	0.0177472	0.0188241
NM_001007544	-	-	NM_001007544	C1orf186	-	chr1:206052722-206102459	-	-	0	0	0	0	0	0	0	0	0	0	0	0	0	0	0	0
NM_001007551	-	-	NM_001007551	CT45A5	-	chrX:135777129-135785475	-	-	0	0	0	0	0	0	0	0	0	0	0	0	0	0	0	0
NM_001007553	-	-	NM_001007553	CSDE1	-	chr1:114716912-114758050	-	-	15.5201	58.679	17.9832	14.4031	19.4348	39.5452	21.051	17.717	17.2409	47.2113	17.545	19.6241	21.0671	18.3029	15.25	12.2183
NM_001007559	-	-	NM_001007559	SS18	-	chr18:26016252-26091217	-	-	6.16433	13.8008	21.9965	19.6097	5.80267	14.1789	18.8626	19.5226	3.01597	16.9225	21.3357	22.3504	5.14593	5.08948	4.28926	3.83951
NM_001007561	-	-	NM_001007561	IRGQ	-	chr19:43584366-43596135	-	-	4.94636	4.34857	10.7257	8.85807	4.33083	4.4615	9.93605	8.00102	4.13805	5.27676	9.49115	8.03437	3.70375	3.17811	3.84577	4.52705
NM_001007563	-	-	NM_001007563	IGFBPL1	-	chr9:38406527-38424447	-	-	0.73319	0.201537	12.3601	5.00947	0.663634	0.160035	11.6329	2.85915	0.698251	0.0850968	14.7822	5.78522	0.501103	0.531583	0.445303	0.600409
NM_001007565	-	-	NM_001007565	TFG	-	chr3:100709289-100748967	-	-	11.0948	4.97095	8.90583	12.627	12.9192	12.5001	8.60281	10.4418	7.9796	8.55323	11.3267	6.26506	8.84279	5.3351	12.5067	8.54112
NM_001007593	-	-	NM_001007593	SMPD1	-	chr11:6390413-6394998	-	-	0	0	0	0	0	0	0	0	1.65818	2.4231	0.702508	0	0	0	0	0
NM_001007595	-	-	NM_001007595	C2CD4B	-	chr15:62163537-62165283	-	-	0	0	0	0	0.0375794	0.073798	0	0	0	0	0	0	0	0	0.0297843	0.0630883
NM_001007792	-	-	NM_001007792	NTRK1	-	chr1:156806242-156881850	-	-	0.432525	0	0	0.110849	0.000427543	0	0.0340973	0.0379276	6.06858e-05	0	0.0624835	0.0797377	0.22189	0.222125	0	0
NM_001007793	-	-	NM_001007793	BUB3	-	chr10:123154243-123165370	-	-	23.6465	32.1355	15.7096	18.3634	24.1726	24.5354	16.5862	18.3316	25.5724	24.6427	15.1919	15.1057	39.1885	44.3583	37.6749	39.5643
NM_001007794	-	-	NM_001007794	CEPT1	-	chr1:111117331-111185102	-	-	0	0.225565	0.492774	0.457613	0.66669	0.189553	0.180909	0.0940444	0.117969	1.01903	0.0952821	0.0883809	0	0	0.598218	0.187674
NM_001008	-	-	NM_001008	RPS4Y1	-	chrY:2841581-2866956	-	-	0	0.104435	200.988	227.128	0.112972	0.0983404	207.375	269.179	0.0529296	0.0379237	209.666	247.054	0	0	0	0.0634812
NM_001008211	-	-	NM_001008211	OPTN	-	chr10:13100081-13138276	-	-	1.47539	1.81931	0.000183999	0	1.47205	0.991598	0.431406	0	0.932393	1.67901	0	0.141167	0.640029	0.413156	0.728286	0.88933
NM_001008212	-	-	NM_001008212	OPTN	-	chr10:13100081-13138276	-	-	7.35821	23.2911	0.496083	1.0631	6.71957	16.8833	1.48316	1.42043	5.18137	20.8908	0.997054	1.17298	4.15862	1.70646	3.1158	2.14843
NM_001008213	-	-	NM_001008213	OPTN	-	chr10:13100081-13138276	-	-	4.06669	6.99515	0.826813	0.590393	4.24671	3.40374	0.00010433	0.682946	3.52885	5.03607	1.18997	0.326716	3.08239	3.67396	2.14073	2.83764
NM_001008215	-	-	NM_001008215	COA5	-	chr2:98599322-98608518	-	-	13.4124	9.56454	24.6831	25.4848	13.2078	9.6623	24.4064	26.652	13.3512	9.98377	22.7489	24.4654	7.82062	11.5102	7.69353	9.64409
NM_001008216	-	-	NM_001008216	GALE	-	chr1:23795598-23800804	-	-	7.71147	6.64375	7.47393	11.4048	7.56288	8.66822	8.12564	10.4717	9.25216	4.64835	9.48331	8.48466	8.46627	6.56824	9.31822	10.2687
NM_001008218	-	-	NM_001008218	AMY1B	-	chr1:103655518-103664551	-	-	0	0	0.000104994	0	0.000108493	0.000112384	0	0	0	0	0.000107053	0.000112399	0.000109323	0	0.000111638	0.000113041
NM_001008219	-	-	NM_001008219	AMY1C	-	chr1:103655518-103664551	-	-	0	0	1.53611e-05	0	1.64356e-05	1.55722e-05	0	0	0	0	1.52683e-05	1.59385e-05	1.54087e-05	0	1.43691e-05	1.42983e-05
NM_001008220	-	-	NM_001008220	CPLX2	-	chr5:175796606-175884020	-	-	0.00614702	0	0.490486	5.07693e-05	0.00504018	0.00691208	1.23058	0.259316	0.0154879	0.00515225	0.939248	0.890039	0.0138958	0	0.0174842	0
NM_001008221	-	-	NM_001008221	AMY1A	-	chr1:103655518-103664551	-	-	0	0	0.0172221	0	0.0161765	0.021228	0	0	0	0	0.0187718	0.0199722	0.0197797	0	0.0257007	0.02724
NM_001008222	-	-	NM_001008222	ZDHHC9	-	chrX:129803287-129843934	-	-	1.30477	0.180038	0.316307	0.29724	0.857709	0.242193	0.313834	0.062855	1.38703	0.265297	0.267304	0.568596	0.913668	1.27621	0.67764	1.54499
NM_001008223	-	-	NM_001008223	C1QL4	-	chr12:49332416-49337188	-	-	12.8989	16.0421	4.05235	3.59994	11.3636	11.7038	3.84206	5.50062	7.07508	12.9901	4.42765	3.5528	7.62767	4.87548	8.93308	7.68738
NM_001008224	-	-	NM_001008224	UACA	-	chr15:70654553-70763511	-	-	0.327416	1.03371	0	0.126534	0.336194	0.83628	0.204013	0.133116	0.528264	0.917748	0.15025	0.365214	0.476312	1.01107	0.288444	0
NM_001008225	-	-	NM_001008225	CNOT4	-	chr7:135361794-135510127	-	-	1.04976	1.59642	2.56235	2.23689	0.706497	1.45707	2.99416	2.53892	0.584625	1.27601	2.53263	2.4105	1.03978	0.748791	1.00583	0.46158
NM_001008226	-	-	NM_001008226	SAXO2	-	chr15:82262810-82284926	-	-	0.384324	0.279913	0.585995	0.856798	0.472652	0.183605	0.774896	0.522904	0.382091	0.266236	0.637114	0.569638	0.117181	0.0345395	0.138164	0.0733103
NM_001008228	-	-	NM_001008228	MOG	-	chr6:29656980-29672372	-	-	0	0	0	0	0	0	0	0	0	0	0	0	0	0	0	0
NM_001008229	-	-	NM_001008229	MOG	-	chr6:29656980-29672372	-	-	0	0	0	0	0	0	0	0	0	0	0	0	0	0	0	0
NM_001008237	-	-	NM_001008237	TTC32	-	chr2:19896630-19901986	-	-	3.09638	3.66263	4.80556	5.49813	3.30975	3.44928	5.754	5.45186	2.57387	4.15108	6.08313	5.34783	2.51158	1.21473	3.31574	1.2458
NM_001008239	-	-	NM_001008239	C18orf25	-	chr18:46174021-46266992	-	-	6.5432	17.136	11.2904	10.4206	6.52111	13.8834	8.89622	9.16055	6.72497	16.5082	10.1861	9.71202	6.03224	4.42821	5.75606	4.45136
NM_001008269	-	-	NM_001008269	TMEM89	-	chr3:48620841-48621756	-	-	0	0	0.104784	0.22308	0	0	0	0	0	0	0	0.125378	0	0	0	0
NM_001008270	-	-	NM_001008270	PRSS37	-	chr7:141836277-141841421	-	-	0	0	0.01383	0	0	0	0.0136844	0	0	0	0	0	0	0	0	0
NM_001008272	-	-	NM_001008272	TAGLN3	-	chr3:111998738-112013888	-	-	0.386748	0.117296	9.0015	6.20738	0.240139	0	9.65523	6.55232	0.654682	0.155917	8.49471	6.62287	0.657487	0.220788	0.209956	0.13736
NM_001008273	-	-	NM_001008273	TAGLN3	-	chr3:111998738-112013888	-	-	0.000206707	0.374339	6.06973	5.54513	0.318998	0.238071	5.7699	4.11422	0.000129976	0.371662	8.44011	5.10621	1.3039	1.40429	1.03381	2.38251
NM_001008274	-	-	NM_001008274	TRIM72	-	chr16:31214020-31225189	-	-	0.0313022	0.274885	0	0.0150116	0.131855	0.0863796	0.0138975	0	0.0556865	0.133549	0.0152605	0	0.0964538	3.36958	0.166815	6.23464
NM_001008387	-	-	NM_001008387	REG3G	-	chr2:79025685-79028504	-	-	0	0	0	0	0.104042	0	0	0	0	0	0	0	1.71858e-05	0	0	0
NM_001008388	-	-	NM_001008388	CISD2	-	chr4:102868977-103019739	-	-	3.04768	2.07387	4.62187	4.24678	3.4624	1.8675	4.77062	4.45465	3.8333	1.68639	4.5481	4.24776	3.55217	3.75162	3.5098	3.5549
NM_001008389	-	-	NM_001008389	UMOD	-	chr16:20333050-20352878	-	-	0	0	0	0	0	0	0	0	0	0	0	0	0	0	0	0
NM_001008390	-	-	NM_001008390	CGGBP1	-	chr3:88051949-88157965	-	-	3.13272	2.84678	3.30034	2.38565	3.05024	2.91565	1.96338	3.12784	2.29623	1.38595	3.47802	2.29138	1.99047	1.44377	2.58483	1.21643
NM_001008391	-	-	NM_001008391	CCDC73	-	chr11:32583766-32794658	-	-	0.0158559	0.00929161	0	0.00760405	0.0267251	0.00876202	0	0.00782558	0.0188194	0	0	0	0	0.00878234	0	0.0111869
NM_001008392	-	-	NM_001008392	CTDSPL	-	chr3:37862177-37984469	-	-	8.94249	4.03862	1.87436	1.7967	5.49855	4.90559	2.07327	0.474952	7.52932	4.87655	2.40326	1.45596	4.67712	4.46162	3.07739	4.58005
NM_001008393	-	-	NM_001008393	C4orf46	-	chr4:158666674-158708713	-	-	4.72089	0.684883	2.86201	3.16007	4.1457	0.727882	3.59244	3.24893	5.56259	0.368464	3.24924	3.19216	4.10041	3.54675	3.65055	2.36531
NM_001008394	-	-	NM_001008394	EID3	-	chr12:104215778-104350307	-	-	4.80525	2.57018	2.05601	1.15801	4.5551	2.9811	2.52939	1.3586	3.60545	2.28239	1.55766	1.13047	4.87306	5.07474	5.77367	5.02011
NM_001008395	-	-	NM_001008395	LAMTOR4	-	chr7:100148906-100154210	-	-	109.638	144.947	155.672	189.58	119.166	114.225	190.24	230.089	111.808	138.07	168.956	187.387	111.647	140.275	101.678	174.666
NM_001008396	-	-	NM_001008396	WDHD1	-	chr14:54938937-55027101	-	-	7.2741e-05	0.429617	0.466301	0.326089	0.541178	0.714562	0.411206	0.799287	0.676747	0.596202	0.234072	0.738416	0.503258	0	0.223318	0.293447
NM_001008397	-	-	NM_001008397	GPX8	-	chr5:55112970-55173177	-	-	14.6907	11.2732	0.806742	1.06098	10.0274	10.4739	1.32723	1.79132	11.8446	9.75821	1.43508	1.22641	10.7078	22.1237	10.969	26.5347
NM_001008401	-	-	NM_001008401	ZNF761	-	chr19:53431973-53458261	-	-	0.908871	0.778339	1.28032	1.3224	0	0.661333	0.318627	0.678624	0.505077	0.679147	0.730526	0.671226	0.16195	0.389518	0.198126	0.228461
NM_001008404	-	-	NM_001008404	C14orf180	-	chr14:104579683-104589847	-	-	0	0	0	0	0	0	0	0	0	0	0	0	0	0	0	0
NM_001008405	-	-	NM_001008405	BCAP29	-	chr7:107579976-107623317	-	-	0.578716	0.254292	1.42794	1.11978	0.219086	0.178229	1.3535	0.980962	0.570251	0.34328	1.10203	1.0029	0.475993	0.260016	0.215401	0.386336
NM_001008409	-	-	NM_001008409	TTLL9	-	chr20:31870701-31943055	-	-	0.109053	0.0510364	0.410443	0.690334	0.257173	0.120253	0.658338	0.473632	0.0775544	0.111498	0.660399	0.566728	0.0224418	0.0242392	0.0582263	0
NM_001008410	-	-	NM_001008410	STEAP3	-	chr2:119223807-119265651	-	-	19.8067	15.6963	4.8436	3.47947	20.8224	23.3749	7.94572	4.56531	15.4849	17.4671	4.19148	3.25126	37.1172	31.7909	39.3494	16.0468
NM_001008485	-	-	NM_001008485	SLC41A3	-	chr3:126006356-126101548	-	-	2.78376	8.50548	0.821444	0.356018	4.8302	5.02359	0.000488918	0.813842	3.93664	6.61478	0.00437074	0.000507547	0.394442	0.24728	0.127422	1.82559
NM_001008486	-	-	NM_001008486	SLC41A3	-	chr3:126006356-126101548	-	-	2.59402	1.39348	1.16335	1.97346	1.54108	1.74748	1.53065	1.8867	2.15915	1.27403	1.51726	2.48016	3.44244	2.99155	3.65865	2.04178
NM_001008487	-	-	NM_001008487	SLC41A3	-	chr3:126006356-126101548	-	-	0	0.0843673	0	0	0	0.224964	0	0.0751655	0	0	0	0.0898215	0	1.59238	0	1.42319
NM_001008489	-	-	NM_001008489	PHOSPHO2	-	chr2:169694453-169751886	-	-	1.28644	0.299267	2.27964	2.71739	1.95928	0.0393297	1.2499	1.7099	1.99357	0.0201455	1.83618	1.22674	0.950987	0.0494085	0.809412	0
NM_001008491	-	-	NM_001008491	2019-09-02	-	chr2:241227266-241354026	-	-	3.6832	3.55907	2.88433	5.5562	3.82284	2.86453	3.29572	4.74494	4.17198	2.11479	4.71701	6.15843	3.66594	6.13973	5.21748	3.57161
NM_001008492	-	-	NM_001008492	2019-09-02	-	chr2:241227266-241354026	-	-	0.909416	1.62623	0	0.123526	0.826915	0.28468	0.592885	0.550877	1.53072	0.455301	0.258415	0.797095	1.99545	1.43952	2.20375	0.879258
NM_001008493	-	-	NM_001008493	ENAH	-	chr1:225486831-225653143	-	-	3.08922	1.07158	0.154044	0.273206	1.46731	0.738351	0.257989	0.090832	2.0396	0.628233	0.0805655	0.195226	1.6008	2.16609	1.5206	1.63158
NM_001008495	-	-	NM_001008495	TMEM64	-	chr8:90621994-90645905	-	-	7.18868	6.83455	3.25866	4.1652	6.42017	6.57247	3.28777	2.93283	6.89927	6.79677	2.69518	3.27861	5.65666	5.09317	5.93236	4.67224
NM_001008496	-	-	NM_001008496	PIWIL3	-	chr22:24719033-24774720	-	-	0	0	0	0	0	0	0	0	0	0	0	0	0	0	0	0
NM_001008503	-	-	NM_001008503	OPRM1	-	chr6:154010495-154356766	-	-	0	0	0	0	0	0	0	0	0	0	0	0	0	0	0	0
NM_001008504	-	-	NM_001008504	OPRM1	-	chr6:154010495-154356766	-	-	0	0	0	0	0	0	0	0	0	0	0	0	0	0	0	0
NM_001008505	-	-	NM_001008505	OPRM1	-	chr6:154010495-154356766	-	-	0	0	0	0	0	0	0	0	0	0	0	0	0	0	0	0
NM_001008528	-	-	NM_001008528	MXRA7	-	chr17:76671927-76711005	-	-	8.10052	5.23676	2.60028	3.12637	8.31832	5.22039	2.81293	2.98662	9.08566	4.76292	3.26744	2.60089	5.95672	12.8381	5.72808	14.463
NM_001008529	-	-	NM_001008529	MXRA7	-	chr17:76671927-76711005	-	-	43.4982	32.5346	26.582	28.5763	45.6896	37.8975	31.137	34.8693	45.5771	39.8738	24.3525	24.9977	42.991	41.6095	40.2579	35.3801
NM_001008530	-	-	NM_001008530	LGMN	-	chr14:92703806-92748702	-	-	0.271637	0	0.0759305	0	0.0735899	0.191954	0.0752675	0.173851	0.222612	0.302209	0	0.171691	0.0887434	0.0992306	0	0.284598
NM_001008534	-	-	NM_001008534	AKAP14	-	chrX:119895972-119920716	-	-	0	0	0	0.111873	0	1.849e-06	1.57315e-06	0	0	0	0	0	2.56979e-06	0	0	1.6111e-06
NM_001008535	-	-	NM_001008535	AKAP14	-	chrX:119895972-119920716	-	-	0	0	0	0.00389021	0	0.131136	0.0398545	0	0.425593	0	0.121416	0	0.127931	0.549899	0	0.173418
NM_001008536	-	-	NM_001008536	TCHHL1	-	chr1:152084143-152089064	-	-	0	0	0	0	0	0	0	0	0	0	0	0	0	0	0	0
NM_001008537	-	-	NM_001008537	KIAA2022	-	chrX:74732855-74925452	-	-	0.838215	0.431429	1.82974	1.43405	0.755302	0.372044	1.54993	1.14901	0.776974	0.37112	1.74604	1.35534	0.35493	0.148269	0.303356	0.0370505
NM_001008539	-	-	NM_001008539	SLC7A2	-	chr8:17497087-17570568	-	-	0.435614	2.06732	0.312686	0.661959	0.528873	2.21804	0.328551	0.453787	0.463566	1.21298	0.395347	0.732396	2.62013	2.79296	2.59714	2.90842
NM_001008540	-	-	NM_001008540	CXCR4	-	chr2:136114348-136118155	-	-	0.0727153	0	0.25595	0.220679	0.244137	0	0.0618966	0	0.323129	0	0.512961	0.222016	0.079369	0	0.0823085	0
NM_001008541	-	-	NM_001008541	MXI1	-	chr10:110207604-110287365	-	-	0.33496	0.995157	0.0704082	0.0822207	0.360334	0.712039	0.209667	0.0904791	0	1.2955	0	0.0990326	0.156179	0.078811	0.0891396	0
NM_001008563	-	-	NM_001008563	USP20	-	chr9:129835416-129881838	-	-	0.12582	0.145445	0	0	0.288778	0.159173	0.131118	0.145555	0	0	0.117055	0.413448	0	0	0	0
NM_001008564	-	-	NM_001008564	NUP58	-	chr13:25301527-25342423	-	-	0	4.50197	0	0.722395	0.766868	0.965678	0.427754	0.152406	0.885411	3.77313	0.926049	0.816808	0.949663	0.864377	0.600541	0
NM_001008566	-	-	NM_001008566	TPST2	-	chr22:26525747-26590125	-	-	0	0	0	0	0	0	0	0	0	0	0	0	0	0	0.129081	0.285853
NM_001008657	-	-	NM_001008657	TCOF1	-	chr5:150357638-150400308	-	-	0.900963	0.155157	0.400385	0.508447	0.501332	0.349038	0.454547	0.335363	0.951208	0.066958	0.307569	0.900818	0.609851	0.697593	0.717243	0.828284
NM_001008660	-	-	NM_001008660	PICALM	-	chr11:85957170-86069881	-	-	55.2086	29.5156	14.8196	17.4082	48.3824	36.8884	12.4734	14.4557	51.6177	27.9217	16.442	15.0861	43.4379	56.4245	41.1555	50.4827
NM_001008661	-	-	NM_001008661	CCBL2	-	chr1:88935772-88992960	-	-	10.0489	10.4616	1.39216	1.78811	9.71489	6.93425	0.736074	1.99467	8.17433	7.94411	1.15525	2.27822	8.49729	10.0226	7.13733	7.33267
NM_001008662	-	-	NM_001008662	CCBL2	-	chr1:88935772-88992960	-	-	12.661	14.5955	3.03039	2.4472	12.8335	11.5889	2.52842	2.32396	13.2168	14.539	3.4248	2.38034	11.4801	14.8973	12.982	17.756
NM_001008693	-	-	NM_001008693	CST9	-	chr20:23602409-23605973	-	-	0	0	0	0	0	0	0	0	0	0.0175493	0	0	0	0	0	0
NM_001008695	-	-	NM_001008695	THAP7	-	chr22:20999771-21014287	-	-	13.5854	21.0323	11.4626	9.96188	11.3093	16.8506	15.0005	14.9025	9.88286	18.4694	12.3914	11.7623	18.3608	16.3686	18.709	23.5023
NM_001008697	-	-	NM_001008697	TFIP11	-	chr22:26483883-26512471	-	-	0	2.40406	1.92956	0.530966	0.255293	1.84066	1.34726	1.60337	0.330044	2.99718	1.1601	1.2803	0.963986	0.49233	0.356627	0.901047
NM_001008701	-	-	NM_001008701	ADGRL1	-	chr19:14137151-14206185	-	-	0.27642	0.000177684	16.5845	16.4632	2.11789	0.938002	14.4679	16.5012	0.000176779	0.000136077	13.8049	14.4925	0.000153541	0.000238204	0.000152228	0.00258551
NM_001008703	-	-	NM_001008703	C6orf1	-	chr6:34246379-34249108	-	-	14.4194	31.1035	33.8816	35.9373	17.9156	33.9117	36.5784	51.7856	17.4425	30.3051	36.5498	40.5755	10.9863	19.3119	11.8194	27.1812
NM_001008704	-	-	NM_001008704	C6orf1	-	chr6:34246379-34249108	-	-	1.46739	3.98569	5.65227	5.75729	2.7861	0.77285	8.95281	5.83712	5.04914	1.92332	5.96468	6.75631	5.08046	3.14427	3.25327	2.85868
NM_001008707	-	-	NM_001008707	EML1	-	chr14:99793407-99942058	-	-	2.77289	0.697779	1.00586	1.28656	1.12859	0.09535	1.31888	1.42981	4.00908	1.05237	0.931495	0.98233	6.10975	1.24452	5.07874	0.722007
NM_001008708	-	-	NM_001008708	CHAC2	-	chr2:53669979-53860033	-	-	0.946708	0.0670747	3.0863	2.2838	0.917877	0.284393	1.9861	2.77511	1.25727	0.0488045	3.03214	2.90012	3.90415	2.5547	2.18736	3.32908
NM_001008709	-	-	NM_001008709	PPP1CA	-	chr11:67391951-67401905	-	-	1.72449	1.84009	1.3735	1.40038	2.25137	2.36487	1.81824	1.52836	1.40468	0.559645	0.60647	1.07054	1.43356	1.15273	1.29945	1.81132
NM_001008710	-	-	NM_001008710	RBPMS	-	chr8:30382118-30572261	-	-	1.81091	1.96313	0.108197	0.427631	1.55139	1.61043	0.323525	0.312543	1.60505	1.28608	0.205106	0.0947191	1.74639	3.48582	1.47457	5.88724
NM_001008711	-	-	NM_001008711	RBPMS	-	chr8:30382118-30572261	-	-	0	0	0.000113359	0.0589066	0	0	0	0	0	0	1.50056e-05	0.129022	0.129231	0	0	0.415963
NM_001008712	-	-	NM_001008712	RBPMS	-	chr8:30382118-30572261	-	-	6.49862	15.4088	1.08221	2.16555	5.88377	9.93217	1.03067	2.07563	6.50144	10.0142	1.10226	1.68292	7.90917	16.2927	6.78569	37.9956
NM_001008723	-	-	NM_001008723	CFAP58	-	chr10:104353763-104455090	-	-	0.0781772	0.194657	0.096255	0.093729	0.164696	0.237534	0.0867895	0.0482299	0.127561	0.233809	0.0856126	0.0404364	0.220447	0.140789	0.116964	0.110342
NM_001008726	-	-	NM_001008726	WDR89	-	chr14:63597038-63641923	-	-	0	0.000216482	0.32597	0	0.209765	1.01492	0.103295	0	0	0.010332	0.600787	5.65183e-05	0.0053223	0	0.0938068	0.463116
NM_001008727	-	-	NM_001008727	ZNF121	-	chr19:9565727-9584533	-	-	4.67219	4.92335	5.98752	7.0319	5.44587	4.62703	5.62946	6.22777	4.72671	4.59618	7.13773	7.16261	4.5387	3.61657	3.64178	3.06678
NM_001008737	-	-	NM_001008737	LOC401052	-	chr3:9986892-10011095	-	-	0.667259	1.16103	0.420079	0.709181	0.835525	0.557158	0.480366	0.480629	0.427665	1.07655	0.633448	0.449189	0.203894	0.360442	0.264487	0.0764496
NM_001008738	-	-	NM_001008738	FNIP1	-	chr5:131641713-131797063	-	-	2.3059	2.33495	0.271114	0.536051	1.32579	1.36565	0.000328549	0.000282582	2.91931	1.60979	0.483356	1.58161	1.99768	3.21292	2.55974	1.36295
NM_001008739	-	-	NM_001008739	C6orf226	-	chr6:42890264-42890816	-	-	12.2461	5.08899	19.9829	17.5286	12.8891	5.18126	20.6359	22.0934	15.5995	4.36538	18.5742	21.1817	8.53934	15.7963	8.60026	24.9287
NM_001008740	-	-	NM_001008740	TMCO2	-	chr1:40247900-40251693	-	-	0	0	0	0	0	0	0	0	0	0.0491664	0	0	0	0	0	0
NM_001008743	-	-	NM_001008743	SULT1C3	-	chr2:108247194-108265351	-	-	0	0	0	0	0	0	0	0	0	0	0	0	0	0	0	0
NM_001008744	-	-	NM_001008744	TDP1	-	chr14:89955901-90044764	-	-	4.44138	4.7049	4.23118	3.95303	4.6331	4.16826	4.09942	3.23147	4.26363	4.51481	4.22138	4.07279	5.59449	3.4473	4.92836	4.77204
NM_001008747	-	-	NM_001008747	CTAGE15	-	chr7:143571800-143574387	-	-	0.0383165	0	0	0.0122503	0.0215229	0.0141047	0	0	0	0.0436237	0	0.0264561	0.0131078	0.0424937	0.0340026	0
NM_001008749	-	-	NM_001008749	RAB19	-	chr7:140404042-140426250	-	-	0	0	0	0	0	0	0	0	0	0	0	0.0433463	0	0	0	0
NM_001008777	-	-	NM_001008777	FBXO47	-	chr17:38936431-38967402	-	-	0	0.0510192	0	0	0.0122351	0	0	0	0	0	0	0	0	0	0	0
NM_001008778	-	-	NM_001008778	SPDYC	-	chr11:65170235-65173217	-	-	0	0	0	0	0	0	0	0	0	0.0387763	0	0	0	0	0	0
NM_001008779	-	-	NM_001008779	SPDYA	-	chr2:28810833-28870309	-	-	0.420045	0	0	0	0.332243	0	0	0.0720715	0	0.117807	0.0311184	0.031954	0.131406	0.087879	0	0.103558
NM_001008781	-	-	NM_001008781	FAT3	-	chr11:92352095-92896469	-	-	0.569593	2.16989	0.568656	0.558637	0.618122	2.18163	0.440443	0.451376	0.727925	2.46589	0.448783	0.438452	1.37057	0.454349	1.16002	0.232992
NM_001008783	-	-	NM_001008783	SLC35D3	-	chr6:136922240-136925660	-	-	0.0276995	0	0	0.0664194	0	0	0	0.0136709	0.0164287	0	0	0	0.0142181	0.030727	0.0184418	0.0391184
NM_001008784	-	-	NM_001008784	CD200R1L	-	chr3:112815708-112845950	-	-	0	0	0	0	0	0	0	0	0	0	0	0	0	0	0	0
NM_001008800	-	-	NM_001008800	CCT3	-	chr1:156308960-156346994	-	-	0.56057	0.498619	0	1.33884	0.636597	0.29117	0	0.515544	0.316937	0.865933	0.695962	0.556457	0	0	0.610094	0
NM_001008801	-	-	NM_001008801	ZNF468	-	chr19:52838531-52857649	-	-	0.874291	0.0518473	2.59773	0.0788953	0.389617	0	2.46806	1.57963	0.20692	0.000415764	1.75414	1.5274	1.45891	0.923417	0.828014	0.514508
NM_001008844	-	-	NM_001008844	DSP	-	chr6:7541636-7586713	-	-	0.28325	0.121614	0.00701178	0.0187847	0.44272	0.0465462	1.57869e-07	0.00773228	0.322801	0.00016831	0.000147059	0.00404208	0.0714019	0.0828055	0	0
NM_001008860	-	-	NM_001008860	NIPA2	-	chr15:22838640-22868384	-	-	3.45724	2.57656	2.45387	1.9144	2.94153	1.97835	2.70696	3.55576	3.37091	2.57505	3.69134	1.4527	2.91978	3.53675	2.2129	2.666
NM_001008892	-	-	NM_001008892	NIPA2	-	chr15:22838640-22868384	-	-	11.9548	11.1234	13.2771	12.9794	12.1796	9.89971	12.9292	11.3729	11.5025	10.9961	13.4169	12.9533	14.1528	14.2306	13.5978	16.3588
NM_001008894	-	-	NM_001008894	NIPA2	-	chr15:22838640-22868384	-	-	0	0	0.0837515	0.00431262	0.117986	0	0.370856	0.856725	0	0	0.000708161	1.46997	0.535864	0	0	0
NM_001008895	-	-	NM_001008895	CUL4A	-	chr13:113177538-113265078	-	-	31.1874	34.3544	30.8892	30.9783	29.5291	34.5819	28.2464	28.003	27.6363	33.5557	31.0099	29.3031	30.1461	25.9913	28.3536	18.4123
NM_001008897	-	-	NM_001008897	TCP1	-	chr6:159760258-159789703	-	-	0.222157	6.78386	1.32009	1.85698	0.290952	3.93712	0.969967	0.434881	0.746042	4.64939	0.799222	0.839311	2.46581	1.64232	1.82134	0.381542
NM_001008901	-	-	NM_001008901	GTSF1L	-	chr20:43726160-43727002	-	-	0	0	0	0	0	0	0	0	0	0	0	0	0	0	0	0
NM_001008910	-	-	NM_001008910	STK16	-	chr2:219245469-219272188	-	-	8.96164	6.50014	5.75016	6.42454	7.56284	6.45587	6.17072	7.99411	8.37106	5.87425	7.31434	7.12502	7.55854	8.71041	8.29367	9.98843
NM_001008938	-	-	NM_001008938	CKAP5	-	chr11:46743533-46846308	-	-	25.4605	16.0381	35.1029	39.0478	24.3239	20.2194	28.872	31.4216	28.5013	16.5674	34.5863	34.217	26.788	20.0188	23.4976	17.3768
NM_001008949	-	-	NM_001008949	ITPRIPL1	-	chr2:96325323-96328353	-	-	8.39427	5.49126	3.96915	2.50877	4.63947	4.66642	1.51068	1.82368	4.82492	4.59883	1.88392	1.69451	3.55474	2.31388	4.19813	0.92128
NM_001009	-	-	NM_001009	RPS5	-	chr19:58387268-58394804	-	-	899.159	1129.68	667.941	693.606	1035.28	1058.79	770.706	850.691	819.38	1148.18	670.265	733.565	971.704	915.177	824.188	1255.15
NM_001009181	-	-	NM_001009181	STATH	-	chr4:69995930-70002456	-	-	0	0	0	0	0	0	0	0	0	0	0	0	0	0.0976885	0	0
NM_001009182	-	-	NM_001009182	GEMIN2	-	chr14:39114283-39136973	-	-	0.88776	0.610125	1.5398	2.83592	1.26359	2.07381	1.42821	1.413	0.633939	0.200114	1.34194	1.68634	1.20344	1.39324	0	0.779391
NM_001009183	-	-	NM_001009183	GEMIN2	-	chr14:39114283-39136973	-	-	0.969367	0.16611	0	0	1.7277	0	0.777723	0	0.542732	0.154996	0.966919	0.352802	0.311051	0.410441	0.778718	0.525365
NM_001009184	-	-	NM_001009184	GRINA	-	chr8:143990057-143993415	-	-	102.693	146.94	190.87	231.286	114.651	130.153	193.64	227.457	100.878	135.766	199.863	215.857	82.9779	90.8994	84.6379	126.597
NM_001009185	-	-	NM_001009185	ACSL6	-	chr5:131949973-132012068	-	-	0	1.4492e-06	0.791853	0.811466	0.00850402	0.00261768	0.717319	0.300873	0.0368935	1.76044e-06	0.533467	0.581691	0	2.52254e-06	2.371e-06	0
NM_001009186	-	-	NM_001009186	CCT6A	-	chr7:56051684-56063989	-	-	1.00349	0	2.38458	3.56733	0.654718	0.137316	2.21778	2.64351	0.396282	0.296446	1.56904	2.48875	1.36274	1.1499	0.639054	0.923561
NM_001009552	-	-	NM_001009552	PPP2CB	-	chr8:30785609-30812836	-	-	91.813	98.6204	89.2809	94.8238	93.5166	111.653	84.0995	100.231	89.1799	113.54	94.266	96.6745	90.7426	88.8066	93.4518	98.3978
NM_001009554	-	-	NM_001009554	MFAP3L	-	chr4:169986596-170026430	-	-	0.00355171	8.01265e-05	0.000268509	0	0.000275374	0	5.90699e-05	0.000161283	0.000328861	0.000226904	0.000291412	0.000123528	0	0	0.000286816	0.471397
NM_001009555	-	-	NM_001009555	SH3D19	-	chr4:151120280-151228030	-	-	3.00502	2.197	0.946975	1.86935	2.794	1.50294	0.615646	0.947112	3.02289	1.73037	1.38728	1.60475	3.70585	6.14498	2.86385	3.685
NM_001009562	-	-	NM_001009562	SLCO1B7	-	chr12:21015695-21090106	-	-	0	0	0	0	0	0	0	0	0	0	0	0	0	0	0	0
NM_001009565	-	-	NM_001009565	CDKL4	-	chr2:39178546-39229532	-	-	0.0449184	0.0262751	0.0603811	0.129248	0	0.0495267	0.139569	0.110845	0.0266187	0.0191327	0.197468	0.280192	0.0462271	0	0	0.0317559
NM_001009566	-	-	NM_001009566	CLSTN1	-	chr1:9651731-9824526	-	-	24.3983	11.5732	0.856922	3.8623	26.6649	15.6173	0.0116453	4.69878	35.1237	11.9348	2.62777	4.77118	18.741	44.084	23.8761	62.1113
NM_001009568	-	-	NM_001009568	SMPDL3B	-	chr1:27934954-27959157	-	-	4.17783e-05	0.11906	0.0383905	0	0	0.155073	0.0570529	0	1.43534e-05	0	0.0807389	0	0	1.37007e-05	0.219236	0
NM_001009570	-	-	NM_001009570	CCT7	-	chr2:73234235-73253022	-	-	0.999374	2.41772	3.47974	2.42712	0.897842	2.22941	2.31827	4.67861	0.942748	1.10639	3.40937	1.80829	2.80434	1.47493	2.36984	1.38139
NM_001009571	-	-	NM_001009571	CADPS2	-	chr7:122318423-122886759	-	-	0.259216	0.16747	2.48469	1.96551	0.120387	0.152097	1.79202	1.74557	0.194719	0	1.97838	2.1523	0.146277	0.708739	6.137e-06	0.320901
NM_001009584	-	-	NM_001009584	ARMCX6	-	chrX:101615117-101618001	-	-	0.0917723	0.348496	0.0718554	0.312563	0	0	0.146726	0	0.0868344	0.201158	0	0.230391	0.0739742	0.0911255	0	0
NM_001009606	-	-	NM_001009606	HS3ST6	-	chr16:1911463-1918323	-	-	0	0	0	0	0	0	0	0	0	0	0	0	0	0	0	0
NM_001009608	-	-	NM_001009608	SLX4IP	-	chr20:10435302-10623379	-	-	2.2433	2.11666	2.28493	2.81178	1.76027	1.88226	2.76068	2.7679	2.05388	2.03984	3.16548	3.68822	1.31288	1.30433	1.66923	0.396654
NM_001009609	-	-	NM_001009609	SPANXN3	-	chrX:143508734-143517475	-	-	0	0	0	0	0	0	0	0	0	0	0	0	0	0	0	0
NM_001009611	-	-	NM_001009611	PRAMEF4	-	chr1:12879211-12886201	-	-	0	0	0	0	0	0	0	0	0	0	0	0	0	0	0	0
NM_001009612	-	-	NM_001009612	C20orf202	-	chr20:1203453-1208274	-	-	0.327868	0.460322	0.45051	0.167717	0.147275	0.216924	0.582146	0.539387	0.0259075	0.446954	0.320246	0.386219	0.202417	0.0971682	0.0583535	0
NM_001009613	-	-	NM_001009613	SPANXN4	-	chrX:143025917-143034280	-	-	0	0	0	0	0	0	0	0	0	0	0	0	0	0	0	0
NM_001009614	-	-	NM_001009614	SPANXN1	-	chrX:145247586-145256208	-	-	0	0	0	0	0	0	0	0	0	0	0	0	0	0	0	0
NM_001009615	-	-	NM_001009615	SPANXN2	-	chrX:143712034-143720668	-	-	0	0	0	0	0	0	0	0	0	0	0	0	0	0	0	0
NM_001009616	-	-	NM_001009616	SPANXN5	-	chrX:52796145-52797348	-	-	0	0	0	0	0	0	0	0	0.104781	0	0	0	0	0	0	0
NM_001009811	-	-	NM_001009811	CEP131	-	chr17:81189592-81222951	-	-	1.19929	0.00156545	1.73479	1.39082	1.86645	0.160722	1.85076	1.30122	1.31086	0.514997	1.37247	1.79705	0.949366	0.639491	1.3031	0.745328
NM_001009812	-	-	NM_001009812	LBX2	-	chr2:74497516-74507694	-	-	0	0	0.0880477	0.0235556	0	0	0.109006	0	0.08338	0.0735496	0.212904	0.0255537	0	0	0	0
[truncated: 49,067 more rows]
