# Supplementary material for: 3D extracellular matrix microenvironment in bioengineered tissue models of primary pediatric and adult brain tumors
Source: Nat Commun. 2019 Oct 4;10:4529. doi: 10.1038/s41467-019-12420-1 (PMC6778192; doi:10.1038/s41467-019-12420-1)
Supplement: Supplementary file 4 — Source Data [file 41467_2019_12420_MOESM4_ESM.xlsx]

## Sheet: Figure 1d
Figure 1 d
	FECM+CLG1	AECM+CLG1	CLG1
	0.1595	0.24125	0.1979
	0.20565	0.17155	0.2565
	0.17975	0.20245	0.2119
	0.18225	0.25215	0.17245
	0.2009	0.2833	0.21675
	0.35925	0.2495	0.27235
	0.4749	0.26775	0.3217

## Sheet: Figure 1e
Figure 1e	FECM+CLG1	AECM+CLG1	CLG1
	0.16465	0.21445	0.22215
	0.30725	0.2126	0.16275
	0.21435	0.26635	0.09595

## Sheet: Figure 1f
Figure 1f	Fetal ECM	Adult ECM	Collagen I
	0.205	0.0364	0.0825
	0.1208	0.11055	0.04865
	0.19745	0.09935	0.0612
	0.16545	0.0839	0.08135
	0.1965	0.17785	0.07075
	0.11565	0.11225	0.0187
	0.1572	0.0525	0.04935
	0.1858	0.0974	0.03525
	0.21275	0.0785	0.04465
	0.29285	0.11585

## Sheet: Figure 1g
Figure 1g	FECM+CLG1	AECM+CLG1	CLG1
	1.1749	0.8392	0.78385
	1.22855	1.0029	0.78865
	1.25685	0.9471	0.9965

## Sheet: Figure 1h
Figure 1h	FECM+HA	AECM+HA	HA
	0.98175	0.7661	0.6356
	0.9781	0.57425	0.5835
	0.8533	0.6629	0.50355
	0.74145	0.60145	0.48175
	0.5914	0.5005	0.61305

## Sheet: Figure 1i
Figure 1i	FECM+CLG1	AECM+CLG1	CLG1
	4602.47	3605.39	1886.39
	4950.25	3982.46	2000.85
	3581.06	2712.18	1573.6
	3479.09	4210.68	1817.94
	3658.07	3692.15	1502.35
	2951.25	3039.83	1354.18

## Sheet: Figure 4a
Figure 4a
		FECM+CLG1 (2wk)			AECM+CLG1 (2wk)			CLG1 (2wk)			FECM+CLG1 (1mo)			AECM+CLG1 (1mo)			CLG1 (1mo)
		Mean	SD +/-	Technical Replicates	Mean	SD +/-	Technical Replicates	Mean	SD +/-	Technical Replicates	Mean	SD +/-	Technical Replicates	Mean	SD +/-	Technical Replicates	Mean	SD +/-	Technical Replicates
	MMP-1	30.0542	2	4	31.3335	5	4	2	0.2	4	7.21534	0.4	4	0.303471	0	4	32	3	4
	MMP-2	335.097	73	4	285.178	20	4	73	13.2	4	419.01	9.4	4	57.2123	12	4	438	23.6	4
	MMP-3	24.4939	0	4	14.897	2	4	0	0.2	4	23.6389	3	4	0	0	4	116	6.4	4
	MMP-9	2429.77	602	4	1017.12	0	4	602	0.2	4	8676.49	1760	4	4879.73	259	4	4126	344.4	4
	TIMP-1	1321.69	1026	4	1209.54	41	4	1026	125.8	4	2815.48	338.6	4	1860.9	133	4	2249	286.8	4
	TIMP-2	820.459	619	4	715.517	0	4	619	0.4	4	1514.92	83.6	4	1033.92	127	4	1142	84.4	4
	TIMP-4	4.36096	1	4	5.34219	0	4	1	0	4	4.86149	0.6	4	0.271811	0	4	7	0.4	4

## Sheet: Figure 4b
Figure 4b		FECM- CLG1 (1mo)			AECM-CLG1 (1mo)			CLGI (1mo)			FECM-CLG1 (1.5mo)			AECM-CLG1 (1.5mo)			CLGI (1.5mo)			FECM-CLG1 (2.75mo)			AECM-CLG1 (2.75mo)			CLG1 (2.75mo)			No gel
		Mean	SD +/-	Technical Replicates	Mean	SD +/-	Technical Replicates	Mean	SD +/-	Technical Replicates	Mean	SD +/-	Technical Replicates	Mean	SD +/-	Technical Replicates	Mean	SD +/-	Technical Replicates	Mean	SD +/-	Technical Replicates	Mean	SD +/-	Technical Replicates	Mean	SD +/-	Technical Replicates	Mean	SD +/-	Technical Replicates
	MMP-1	0	0	4	0	0	4	0	0	4	0	0	4	0	0	4	0	0	4	0	0	4	0	0	4	0	0	4	218	31	4
	MMP-2	80	7	4	0	0	4	97.3	24	4	24.5	6	4	0	0	4	0	0	4	0	0	4	0	0	4	0	0	4	254.2	12	4
	MMP-3	1058.9	22	4	519	55	4	659.2	71	4	396	83	4	0	0	4	0	0	4	156.1	20	4	0	0	4	233.4	41	4	2155.7	300	4
	MMP-9	21.5	3	4	9	1	4	0	0	4	12.7	2	4	0	0	4	3.1	0	4	21.3	1	4	19	4	4	92.8	13	4	32.7	4	4
	TIMP-1	6646.6	181	4	5341	302	4	3712.1	1187	4	4082.8	255	4	4300	299	4	4813.2	837	4	4010.7	549	4	4436	192	4	4108.8	1010	4	6616.8	452	4
	TIMP-2	2614.8	450	4	2357	429	4	1891.8	251	4	1714.5	445	4	1336	156	4	1109.1	301	4	2574.5	474	4	2318	364	4	1836.3	404	4	1319.6	300	4
	TIMP-4	2096.8	355	4	1510	99	4	1749.3	157	4	1292.5	210	4	993	112	4	1142.6	354	4	3259.3	373	4	2017	220	4	2477.6	395	4	4462.2	546	4

## Sheet: Figure 4c
Figure 4c
		FECM+CLG1	CLG1
	TIMP-2	332.34	134.678
	IGFBP2	43.9243	30.1394
	TIMP-1	33.6521	14.2169
	IL-6	19.5834	1.21427
	IL-10	12.2198	-0.491901
	MIG	13.6409	1.48303
	HGF	17.0948	1.84393
	NT-3	9.05121	0.838342
	TGF beta 3	4.7784	0.946908
	VEGF	4.86705	2.53399
	TGF beta 1	2.66389	0.684963
	TGF beta 2	2.03336	0.795929
	BDNF	2.00366	0.818031
	GDNF	2.82846	0.758923
	THPO	2.6463	0.808009
	PARC	1.66359	0.700227
	IGF-1	1.30365	0.791176
	Eotaxin 1	3.94167	0.586687
	MIF	3.24312	1.36629
	OPN	1.33604	0.586855

## Sheet: Figure 4d
Figure 4d
		FECM+HA	HA
	IL-6	832.54	482.278
	TIMP-2	63.1797	25.2201
	IGFBP2	28.0711	9.3707
	TIMP-1	12.9949	4.84995
	VEGF	6.29637	4.47696
	OPN	5.70189	2.53176
	MIG	4.28114	2.10739
	IL-10	1.7086	-0.525067
	HGF	1.51903	0.864907
	NT-3	1.34703	0.1806
	TGF beta 1	1.35382	0.979415
	TGF beta 2	1.32643	0.587723
	TGF beta 3	1.57999	0.622885
	BDNF	1.33328	0.867404
	GDNF	1.36226	0.53799
	THPO	3.92863	1.9927
	PARC	2.32236	0.685738
	IGF-1	1.49152	0.945283
	Eotaxin 1	1.60292	0.815733
	MIF	2.74909	1.1031

[truncated: 9 more sheets: Figure 5c, Figure 6c, Figure 6d, Supplementary Figure 3, Supplementary Figure 4, Supplementary Figure 6, Supplementary Figure 7, Supplementary Figure 8, Supplementary Figure 9]
